# Supplementary material for: Approaches to Evaluate Whole Exome Sequencing Data That Incorporate Genetic Intolerance Scores for Congenital Anomalies, Including Intronic Regions Adjacent to Exons
Source: Mol Genet Genomic Med. 2025 Mar 13;13(3):e70092. doi: 10.1002/mgg3.70092 (PMC11904091; doi:10.1002/mgg3.70092)
Supplement: Supplementary file 2 — Tables S1–S4. [file MGG3-13-e70092-s002.xlsx]

## Sheet: Supplementary Table 1
Supplementary Table 1. Details of all 128 cases.
Case	Phenotype before born	Phenotypic classification	Outcome	Re-evaluation	gene	LOEUF score	pLI	Genetic diagnosis	OMIM	Mutation information (hg19)				Inheritance	CADD PHRED	Variant classification according to the ACMG/AMP		Zygosity	ClinVar accession numbers	Citations
1	Thoracic hypoplasia; Limb undergrowth	Skeletal dysplasia	Mid-trimester abortion		-	-		-	-
2	Suspected cerebrocostomandibular syndrome	Multiple malformations	Survived beyond the neonatal period		-	-		-	-
3	Acrania; scoliosis; SUA	Multiple malformations	Mid-trimester abortion		-	-		-	-
4	FGR; single ventricle; common atrium	Cardiovascular abnormality	IUFD		Trisomy 21	-		Trisomy 21	-
5	Hydrocephalus (Monochorionic diamniotic twin, either)	Central nervous system abnormality	Mid-trimester abortion		-	-		-	-
6	Limb undergrowth	Skeletal dysplasia	Survived beyond the neonatal period		-	-		-	-
7	Multiple malformations	Multiple malformations	Survived beyond the neonatal period		-	-		-	-
8	Hydrocephalus	Central nervous system abnormality	Survived beyond the neonatal period		L1CAM	0.129	0.999984	Hydrocephalus, congenital, X-linked	307000	NM_000425.5	c.1267+1G>A		splicing	maternal	NA	PVS1 PM2	Likely pathogenic	hemi	SCV003806438
9	Microcephaly	Central nervous system abnormality	Survived beyond the neonatal period		-	-		-	-
10	Bilateral lateral ventricular enlargement; right renal agenesis; right microphthalmia; FGR	Multiple malformations	Survived beyond the neonatal period		-	-		-	-
11	Bilateral lateral ventricular enlargement; suspected dandy walker syndrome	Central nervous system abnormality	Survived beyond the neonatal period		-	-		-	-
12	Congenital bronchial atresia; micrognathia, FGR	Multiple malformations	Survived beyond the neonatal period		-	-		-	-
13	Hydrops fetalis (repeated); normal karyotype	Hydrops fetalis	Neonatal death		-	-		-	-
14	Congenital deficiency of extremity	Skeletal dysplasia	Survived beyond the neonatal period		-	-		-	-
15	Bilateral CDH; polyhydramnios; foetal overgrowth; hepatomegaly; renal enlargement; supernumerary teat; cleft palate; abnormal external genitalia; left hand polydactyly	Multiple malformations	Neonatal death		GPC3	0.162	0.987986	Simpson-Golabi-Behmel syndrome	312870	NM_001164619.2	c.647del	p.Met216fs	frameshift deletion	maternal	NA	PVS1 PM2	Likely pathogenic	hemi	SCV003806439
16	Holoprosencephaly	Central nervous system abnormality	Neonatal death		ZIC2	0.267	0.974	Holoprosencephaly 5	609637	NM_007129.5	c.651del	p.Met217fs	frameshift deletion	de novo	NA	PVS1 PS2 PM2 PM4 PP4	Pathogenic	hetero	SCV003806440
17	Thoracic hypoplasia; limb undergrowth	Skeletal dysplasia	Mid-trimester abortion		DYNC2H1	0.576	0	Short-rib thoracic dysplasia 3 with or without polydactyly	613091	NM_001080463.2	c.2692C>T, c.6614G>A	p.Arg898*, p.Arg2205His	stopgain, missense	maternal, paternal	NA, 34	PVS1 PM2 PM3 PP3 PP4, PM2 PM3 PP4 PP5	Pathogenic, Likely pathogenic	compound hetero	SCV003806441, SCV003806441
18	Hydrops fetalis	Hydrops fetalis	IUFD		-	-		-	-
19	CDH	Chest/Respiratory	IUFD		-	-		-	-
20	SUA; MCDK ; horseshoe kidney; esophageal atresia typeC; imperforate anus	Multiple malformations	Mid-trimester abortion		-	-		-	-
21	Hydrops fetalis	Hydrops fetalis	IUFD		Monosomy X	-		Monosomy X	-							-	-	-
22	Hydrops fetalis; polyhydramnios; hypoplasia of the cerebellum (moderate); spina bifida	Multiple malformations	IUFD	◯	CASK	0.07	1	Intellectual developmental disorder and microcephaly with pontine and cerebellar hypoplasia	300749	NM_003688.3	c.2506-6A>G	-	splice acceptor gain	de novo	17.2	PS2, PS3, PM2, PM3, PP3	Pathogenic	hemi	SCV003806443
23	Left cleft lip and palate; low-set ear; hypoplasia of the ear; large VSD; CDH; left hydronephrosis; left hydroureter; SUA; omphalocele	Multiple malformations	Mid-trimester abortion	◯	MED12	0.07	1	Hardikar syndrome	301068	NM_005120.3	c.4416-1T>C	-	splicig	de novo	NA	PVS1 PM2	Likely pathogenic	hemi	SCV003806444
24	Skeletal dysplasia; lissencephaly; agenesis of corpus callosum; brain stem hypoplasia	Multiple malformations	Mid-trimester abortion		-	-		-	-
25	Thoracic hypoplasia; FGR; short foetal femur	Skeletal dysplasia	IUFD		del(5)(q35.2→q35.3)	-		Sotos syndrome	117550		NC_000005.9:g.(?-175099878)_(177532036_?)del			de novo			Pathogenic	hetero
26	Pulmonary hypoplasia; renal hypoplasia; left CDH; imperforate anus; scoliosis; DORV	Multiple malformations	Survived beyond the neonatal period		GATA6	0.174	0.997	Pancreatic agenesis and congenital heart defects	600001	NM_005257.6	c.880A>C	p.Ser294Arg	missense	de novo	11.71	PS2 PM1 PM2 PP4	Likely pathogenic	hetero	SCV003806445
27	ARPKD; suspected cerebellar vermis hypoplasia orogenesis	Multiple malformations	Mid-trimester abortion		TMEM67	0.944	0	Meckel syndrome 3	607361	NM_153704.6	c.329A>G, c.1927C>T	p.Asp110Gly, p.Arg643*	missense, stopgain	paternal, maternal	28.1, NA	PM1 PM2 PM3, PVS1 PM2 PP3	Likely pathogenic, Pathogenic	compound hetero	SCV003806446, SCV003806447
28	Hypoplastic Left Heart Syndrome; cystic hygroma (repeated)	Multiple malformations	Mid-trimester abortion		-	-		-	-
29	Asplenia (repeated); DORV	Multiple malformations	Mid-trimester abortion		-	-		-	-
30	Potter syndrome; ARPKD suspected	Renal malformation	Survived beyond the neonatal period		TFAP2A	0.261	0.99	Branchiooculofacial syndrome	113620	NM_001032280.3	c.681A>C	p.Glu227Asp	missense	de novo	24.6	PS2 PM1 PM2 PP2 PP4	Pathogenic	hetero
31	Radial thumb defect; left renal hypoplasia; VSD; duodenal atresia	Multiple malformations	IUFD		FANCG	1.091	0	Fanconi anemia, complementation group G	614082	NM_004629.2	c.1066C>T, c.307+1G>C	p.Gln356*, NA	stopgain, splicing	paternal, maternal	NA, NA	PVS1 PM2 PM3 PP3 PP5, PVS1 PM2 PM3 PP4	Pathogenic, Pathogenic	compound hetero	SCV003806450	Sato, T., Samura, O., Kato, N. et al. Novel TFAP2A mutation in a Japanese family with Branchio-oculo-facial syndrome. Hum Genome Var 5, 5 (2018). https://doi.org/10.1038/s41439-018-0004-z
32	AVSD; left pulmonary hypoplasia; nasal deformity; little finger defect; acrocontracture	Multiple malformations	Neonatal death		Trisomy18	-		Trisomy18	-										SCV003806451, SCV003806452
33	Left CDH・ductus venosus defect; fetal hydrops; normal karyotype	Multiple malformations	IUFD		-	-		-	-
34	Polycystic kidneys	Renal malformation	Mid-trimester abortion		-	-		-	-
35	Multiple malformations; depression of the skull	Multiple malformations	Survived beyond the neonatal period		-	-		-	-
36	Hypoplasia of the extremities; hydrops fetalis	Skeletal dysplasia	Mid-trimester abortion		SLC26A2	1.106	0	Achondrogenesis Ib	600972	NM_000112.4	c.1987G>A	p.Gly663Arg	missense	biparental	28.6	PM1 PM2 PP3 PP4	Likely pathogenic	homo
37	AP window; renal anomaly; depression of the skull	Multiple malformations	Mid-trimester abortion		COL1A1	0.105	1	Osteogenesis imperfecta type II	166210	NM_000088.4	c.3065G>T	p.Gly1022Val	missense	de novo	24.9	PS2 PM2 PP3 PP4 PP5	Likely pathogenic	hetero	SCV003806453
38	Pulmonary hypoplasia; hydrops fetalis; normal karyotype;	Multiple malformations	Neonatal death		-	-		-	-										SCV003806454
39	Potter syndrome; cystic kidney; pulmonary hypoplasia; craniotabes of the occipital region	Multiple malformations	Survived beyond the neonatal period		-	-		-	-
40	Bilateral renal hypoplasia; oligohydramnios	Renal malformation	Mid-trimester abortion		-	-		-	-
41	Encephalocele; suspected meckel-gruber syndrome	Multiple malformations	IUFD		-	-		-	-
42	Cerebellar hypoplasia with blake pouch cyst; bilateral lateral ventricular enlargement; low-set ear; atresia of external auditory meatus; facial malformation; ASD; patent foramen ovale	Multiple malformations	Survived beyond the neonatal period		-	-		-	-
43	Renal agenesis; FGR; oligohydramnios	Renal malformation	Neonatal death		PBX1	0.255	0.995	Congenital anomalies of kidney and urinary tract syndrome with or without hearing loss, abnormal ears, or developmental delay	617641	NM_001204961.2	c.863G>A	p.Arg288Gln	missense	de novo	34	PS2 PM1 PM2 PP3 PP4	Pathogenic	hetero
44	Hydrocephalus; hyperkalemia	Central nervous system abnormality	Survived beyond the neonatal period		POMT2	0.795	0	Muscular dystrophy-dystroglycanopathy (congenital with mental retardation), type B, 2	613156	NM_013382.7	c.1248C>G, c.437del	p.His416Gln, p.Gly146fs	missense, frameshift deletion	paternal, maternal	26.3, NA	PM1PM2 PM3 PP3 PP4, PVS1PM2 PM4 PP4	Likely pathogenic, Pathogenic	compound hetero
45	Spina bifida; cleft lip and palate; hydrocephalus	Multiple malformations	Survived beyond the neonatal period		-	-		-	-										SCV003806455
46	Foetal akinesia; Hydrops fetalis; bilateral hypoplasia of the lung; congestion on the surface of the brain	Multiple malformations	Neonatal death		ACTA1	1.223	0	Nemaline myopathy 3	161800	NM_001100.4	c.772C>T	p.Arg258Cys	missense	de novo	34	PS2 PM2 PP2 PP3 PP4	Pathogenic	hetero	SCV003806456, SCV003806457
47	FGR; low-set ear; long limbs and fingers; excessive flexion of the ankle	Multiple malformations	IUFD		-	-		-	-
48	Urinary obstruction; bilateral hydronephrosis	Renal malformation	Survived beyond the neonatal period		-	-		-	-										SCV003806458
49	DORV; subaortic VSD; pulmonary stenosis; cystic hygroma; enlarged nuchal translucency (repeated)	Cardiovascular abnormality	Survived beyond the neonatal period		RAF1	0.354	0.853	Noonan syndrome 5	611553	NM_002880.4	c.505G>C	p.Gly169Arg	missense	paternal	32	PM1 PM2 PP3 PP4 PP5	Likely pathogenic	hetero
50	Large head circumference (+1.9SD); aplasia cutis (crown to occipital region); sunsetting eye; micrognathia; low-set ears; low nasal bridge;hypoplastic lung; ascites; short-limb; right cryptorchidism; hypoplastic toes; syndactyly	Multiple malformations	Neonatal death	◯	CCDC22	0.123	1	Ritscher-Schinzel syndrome 2	300963	NM_014008.5	c.49A>C	p.Thr17Pro	missense	maternal	29.7	PM1 PM2 PM5 PP3	Likely pathogenic	hemi
51	Thoracic hypoplasia; limb undergrowth	Skeletal dysplasia	Mid-trimester abortion		COL1A1	0.105	1	Osteogenesis imperfecta type II	166210	NM_000088.4	c.905G>A	p,Gly302Asp	missense	de novo	25.5	PS2 PM2 PP3 PP4	Likely pathogenic	hetero	SCV003806459
52	Acrocontracture	Joint abnormality	Mid-trimester abortion		BICD2	0.305	0.983	Spinal muscular atrophy, lower extremity-predominant, 2A	615290	NM_001003800.2	c.2200A>G	p.Lys734Glu	missense	de novo	29.5	PS2 PM2 PP4	Likely pathogenic	hetero
53	Bilateral lower limb contracture; clubfoot; bilateral lateral ventricular enlargement; thinning of the cerebral parenchyma	Multiple malformations	Mid-trimester abortion		-	-		-	-										SCV003806460
54	Hydrops fetalis; narrow chest	Multiple malformations	IUFD		-	-		-	-										SCV003806461
55	Thoracic hypoplasia; Limb undergrowth	Skeletal dysplasia	Mid-trimester abortion		-	-		-	-										SCV003806462
56	Encephalocele; bilateral renal swelling	Multiple malformations	Mid-trimester abortion		CEP290	0.985	0	Meckel syndrome 3	607361	NM_025114.4	c.3847C>T, c.2632dup	p.Gln1283*, p.Ile878fs	stopgain, frameshift insertion	maternal, paternal	NA, NA	PVS1PM2 PM4 PP4, PVS1PM2 PM4 PP4	Pathogenic, Pathogenic	compound hetero
57	Hydrops fetalis	Hydrops fetalis	IUFD		HRAS	0.926	0.008	Costello syndrome	218040	NM_001130442.1	c.38G>A	p.Gly13Asp	missense	de novo	24.6	PS2 PM1 PM2 PP3 PP4 PP5	Pathogenic	hetero
58	Gastroschisis; increased nuchal translucency; CHD; cantrell syndrome	Multiple malformations	Mid-trimester abortion		-	-		-	-
59	Short distal bone; mandibular hypoplasia or micrognathia	Skeletal dysplasia	Mid-trimester abortion		RECQL4	1.21	0	Baller-Gerold syndrome	218600	NM_004260.4	c.1390+1G>C, c.1048del	NA, p.Arg350fs	splicing, frameshift deletion	paternal, maternal	NA, NA	PVS1 PM2 PM3 PM4 PP4, PVS1 PM2 PM4 PP4	Pathogenic, Pathogenic	compound hetero	SCV003806463, SCV003806464
60	Cystic hygroma; Oligohydramnios; single ventricle; pulmonary artery stenosis; multicystic dysplastic kidney	Multiple malformations	Mid-trimester abortion		-	-		-	-										SCV003806465
61	Thoracic hypoplasia; small for gestational age; multiple fractures	Skeletal dysplasia	Neonatal death		COL1A2	0.202	1	Osteogenesis imperfecta type II	166210	NM_000089.4	c.2891G>A	p.Gly964Asp	missense	de novo	24	PS2 PM2 PP3 PP4 PP5	Likely pathogenic	hetero
62	Thoracic hypoplasia; Limb undergrowth	Skeletal dysplasia	Mid-trimester abortion		-	-		-	-
63	Bilateral foetal pleural effusion; normal karyotype	Effusion	IUFD		GUSB	0.754	0	Mucopolysaccharidosis VII	253220	NM_001284290.2	c.1436del, c.323C>T	p.Arg479fs, p.Pro108Leu	frameshift deletion, missense	maternal, paternal	NA, 26.8	PVS1 PM2 PM3 PM4 PP4, PM1 PM2 PM3 PP3 PP4	Pathogenic, Likely pathogenic	compound hetero	SCV003806466, SCV003806467
64	Hydrocephalus; ventriculomegaly; FGR	Central nervous system abnormality	Mid-trimester abortion		-	-		-	-
65	Omphalocele	Abdominal wall abnormality	Mid-trimester abortion		-	-		-	-										SCV003806468
66	Cystic hygroma; right elbow joint contracture; left hypodactylia; right CDH; hydrops fetalis	Multiple malformations	Mid-trimester abortion		NIPBL	0.032	1	Cornelia de Lange syndrome 1	122470	NM_015384.5	c.5143C>T	p.Gln1715*	stopgain	de novo	NA	PVS1 PS2 PM2 PP3 PP4	Pathogenic	hetero
67	Hydrops fetalis; oligohydramnios; hydrocele of testicle	Hydrops fetalis	IUFD		-	-		-	-										SCV003806469, SCV003806470
68	Thoracic hypoplasia; limb undergrowth	Skeletal dysplasia	Mid-trimester abortion		SLC26A2	1.106	0	Achondrogenesis Ib	600972	NM_000112.4	c.483del, c.1987G>A	p.Ser161fs, p.Gly663Arg	frameshift deletion, missense	unknown, unknown	NA, 28.6	PVS1 PM2 PM3 PM4 PP4, PM1 PM2 PM3 PP3 PP4	Pathogenic, Likely pathogenic	compound hetero
69	Ebstein anomaly	Cardiovascular abnormality	IUFD		FLNA	0.082	1	Cardiac valvular dysplasia, X-linked	314400	NM_001456.4	c.7282G>A	p.Gly2428Arg	missense	maternal	34	PM1 PM2 PP3 PP4	Likely pathogenic	hemi
70	Foetal pleural effusion	Effusion	Survived beyond the neonatal period		-	-		-	-
71	Foetal pleural effusion	Effusion	Survived beyond the neonatal period		-	-		-	-										SCV003806471
72	Foetal pleural effusion	Effusion	Survived beyond the neonatal period		-	-		-	-
73	Suspected single ventricle; right Lower limb defect; left hypoplasia below the knee; low-set ear	Multiple malformations	Mid-trimester abortion		-	-		-	-										SCV003806472, SCV003806453
74	Thoracic hypoplasia; limb undergrowth	Skeletal dysplasia	Mid-trimester abortion		SLC26A2	1.106	0	Achondrogenesis Ib	600972	NM_000112.4	c.1987G>A	p.Gly663Arg	missense	unknown	28.6	PM1 PM2 PP3 PP4	Likely pathogenic	homo	SCV003806473
75	Hydrops fetalis; hypertrophic cardiomyopathy; polyhydramnios	Multiple malformations	IUFD		RAF1	0.354	0.853	Noonan syndrome 5	611553	NM_002880.4	c.775T>G	p.Ser259Ala	missense	de novo	24.6	PS2 PM2 PP3 PP4 PP5	Likely pathogenic	hetero
76	Thoracic hypoplasia; limb undergrowth	Skeletal dysplasia	Mid-trimester abortion		COL1A1	0.105	1	Osteogenesis imperfecta type II	166210	NM_000088.4	c.4245C>A	p.Cys1415*	stopgain	de novo	NA	PVS1 PS2 PM2 PP3 PP4 PP5	Pathogenic	hetero
77	Foetal pleural effusion	Effusion	Survived beyond the neonatal period		-	-		-	-
78	Thoracic hypoplasia; limb undergrowth; CHD (DORV,TR)	Multiple malformations	Mid-trimester abortion		SLC26A2	1.106	0	Achondrogenesis Ib	600972	NM_000112.4	c.293del, c.1987G>A	p.Trp98fs, p.Gly663Arg	frameshift deletion, missense	paternal, maternal	NA, 28.6	PVS1 PM2 PM3 PM4 PP4, PM1 PM2 PM3 PP3 PP4	Pathogenic, Likely pathogenic	compound hetero
79	Hydrops fetalis	Hydrops fetalis	Survived beyond the neonatal period		GUSB	0.754	0	Mucopolysaccharidosis VII	253220	NM_001284290.2	c.869G>A, c.7del	p.Arg290Lys, p.Arg3fs	missense, frameshift deletion	paternal, maternal	31, NA	PM1 PM2 PM3 PP3 PP4, PVS1 PM2 PM3 PM4 PP4	Likely pathogenic, Pathogenic	compound hetero	SCV003806453
80	Multiple arthrogryposes; foetal akinesia	Joint abnormality	Mid-trimester abortion		ACTA1	1.223	0	Nemaline myopathy 3	161800	NM_001100.4	c.226G>C	p.Gly76Arg	missense	de novo	31	PS2 PM2 PP2 PP3 PP4	Likely pathogenic	hetero	SCV003806474
81	Thoracic hypoplasia; short foetal long bone	Skeletal dysplasia	Mid-trimester abortion		COL1A2	0.202	1	Osteogenesis imperfecta type II	166210	NM_000089.4	c.2963G>A	p.Gly988Asp	missense	de novo	25.6	PS2PM2 PP3 PP4	Likely pathogenic	hetero	SCV003806475
82	Foetal pleural effusion	Effusion	Survived beyond the neonatal period		-	-		-	-
83	Right renal agenesis; left PKD; potter syndrome; oligohydramnios	Renal malformation	Mid-trimester abortion		-	-		-	-										SCV003806476, SCV003806453
84	Hydrops fetalis; normal karyotype	Hydrops fetalis	IUFD		-	-		-	-										SCV003806477, SCV003806478
85	Lymphangioma	Lymphatic anomaly	Mid-trimester abortion		-	-		-	-										SCV003806479
86	DORV; VSD; mitral insufficiency	Cardiovascular abnormality	Mid-trimester abortion		-	-		-	-										SCV003806480	Kobayashi, Y., Ito, Y., Taniguchi, K. et al. Novel missense COL2A1 variant in a fetus with achondrogenesis type II. Hum Genome Var 9, 40 (2022). https://doi.org/10.1038/s41439-022-00218-5
87	Polyhydramnios; large for gestational age; megaloglossia	Multiple malformations	Neonatal death		HRAS	0.926	0.008	Costello syndrome	218040	NM_001130442.1	c.35G>A	p.Gly12Asp	missense	de novo	24.7	PS2PM1 PM2 PP3 PP5	Pathogenic	hetero
88	Hydrops Fetalis; hypoplasia of the ear	Multiple malformations	Survived beyond the neonatal period		-	-		-	-
89	Ventriculomegaly; cerebellar vermis hypoplasia; Blake's pouch cyst; oligohydramnios	Multiple malformations	Mid-trimester abortion		TMEM67	0.944	0	Meckel syndrome 3	607361	NM_153704.6	c.1576-2A>C, c.2755del	NA, p.Phe919fs	splicing, frameshift deletion	maternal, paternal	NA, NA	PVS1PM2 PM4 PP4, PVS1PM2 PM4 PP4	Pathogenic, Pathogenic	compound hetero
90	Hydrops fetalis; normal karyotype	Hydrops fetalis	IUFD		-	-		-	-
91	Bilateralventriculomegaly; cerebellar hypoplasia; lissencephaly; microcephaly; omphalocele	Multiple malformations	Survived beyond the neonatal period		-	-		-	-
92	Hydrops fetalis	Hydrops fetalis	Neonatal death		-	-		-	-										SCV003806481
93	Cleft lip and palate; nasal hypoplasia; exophthalmos; normal karyotype	Multiple malformations	Mid-trimester abortion		del(7)(q35→qter)	-		del(7)(q35→qter)	-		NC_000007.13:g.(?-146536792)_(159083614_?)del			de novo		-	Pathogenic	hetero
94	Foetal pleural effusion	Effusion	Neonatal death		PTPN11	0.135	1	Noonan syndrome 1	163950	NM_002834.5	c.1505C>T	p.Ser502Leu	missense	de novo	34	PS2 PM1 PM2 PP3 PP5	Pathogenic	hetero	SCV003806482, SCV003806483
95	Oligohydramnios; bilateral renal agenesis; mandibular hypoplasia; stomocephalus; tongue defect; synostosis of spine; right deformity of rib; fusion of ribs	Multiple malformations	Mid-trimester abortion		-	-		-	-
96	Foetal pleural effusion	Effusion	Survived beyond the neonatal period		-	-		-	-
97	Craniosynostosis; epidermolysis bullosa; epidermolysis	Multiple malformations	IUFD		-	-		-	-
98	Mild hypoplasia of the extremities; multiple arthrogryposis	Skeletal dysplasia	Mid-trimester abortion		-	-		-	-
99	FGR; ventriculomegaly; hypospadias	Multiple malformations	Mid-trimester abortion		-	-		-	-										SCV003806484
100	Encephalocele; bilateral polycystic; oligohydramnios; thickening of the heart muscle	Multiple malformations	Mid-trimester abortion		CEP290	0.985	0	Meckel syndrome 3	607361	NM_025114.4	c.3847C>T, c.1711+1G>A	p.Gln1283*, NA	stopgain, splicing	paternal, maternal	NA, NA	PVS1PM2 PM4 PP4, PVS1PM2 PM4 PP4	Pathogenic, Pathogenic	compound hetero
101	Hydrops fetalis; foetal pleural effusion	Hydrops fetalis	IUFD		RIT1	0.645	0.133	Noonan syndrome 8	615355	NM_001256821.2	c.155G>C	p.Ser52Thr	missense	de novo	24.4	PS2 PM1 PM2 PP3 PP4	Pathogenic	hetero
102	Hydrops fetalis (repeated)	Hydrops fetalis	Mid-trimester abortion		PIEZO1	0.581	0	Lymphatic malformation 6	616843	NM_001142864.4	c.7488G>C, c.612dup	p.Glu2496Asp, p.Val205fs	missense, frameshift insertion	maternal, paternal	26.1, NA	PM1PM2 PM3 PP1 PP4 BP4, PVS1PM2 PM3 PP4	Likely pathogenic, Pathogenic	compound hetero
103	Lateral ventricle dilatation(both); cerebellar vermis hypoplasia; hypoplastic left heart; oligohydramnios(normal kidney)	Multiple malformations	Mid-trimester abortion		-	-		-	-
104	Hypoplastic right heart; pulmonary artery atresia; premature closure of the ductus arteriosus	Cardiovascular abnormality	IUFD		PLD1	0.88	0	Cardiac valvular defect, developmental	212093	NM_001130081.3	c.1219C>T	p.Arg407*	stopgain	biparental	40	PVS1 PP3 PP5	Pathogenic	homo
105	Dilated fourth ventricle; low-set ears; cleft lip and palate; omphalocele; bilateral hydronephrosis; imperforate anus	Multiple malformations	Mid-trimester abortion		FLNA	0.082	1	Otopalatodigital syndrome spectrum disorder type2	304120	NM_001110556.2	c.583G>A	p.Gly195Ser	missense	maternal	34	PM1 PM2 PP3 PP4	Likely pathogenic	hemi
106	Potter sequence; pulmonary hypoplasia; right renal aplasia; left renal hypoplasia; PA; VSD; ASD; LSVC; esophageal obstruction; imperforate anus; right limb defect; left abnormal thumb morphology	Multiple malformations	Survived beyond the neonatal period		-	-		-	-										SCV003806463, SCV003806485
107	Hydrocephalus; clubfoot (repeated)	Central nervous system abnormality	Survived beyond the neonatal period		-	-		-	-										SCV003806486
108	Foetal pleural effusion	Effusion	Survived beyond the neonatal period		-	-													SCV003806488, SCV003806489
109	Short stature; FGR (Osteogenesis Imperfecta suspected)	Skeletal dysplasia	Mid-trimester abortion		COL1A1	0.105	1	Osteogenesis imperfecta type II	166210	NM_000088.4	c.2848G>A	p.Gly950Arg	missense	de novo	28.3	PS2 PM2 PP3	Likely pathogenic	hetero
110	Hypertonia; heart failure; respiratory distress syndrome; cardiac dilatation; mitral regurgitation; renal dysfunction; hyperammonemia; persistent cloaca	Multiple malformations	Survived beyond the neonatal period		-	-		-	-										SCV003806490
111	Omphalocele; persistent cloaca	Multiple malformations	Neonatal death		-	-		-	-										SCV003806491	Oshina, K., Kamei, Y., Hori, A. et al. A novel FLNA variant in a fetus with skeletal dysplasia. Hum Genome Var 9, 45 (2022). https://doi.org/10.1038/s41439-022-00224-7
112	Foetal pleural effusion	Effusion	Survived beyond the neonatal period		-	-		-	-
113	Hydrops fetalis (repeated)	Hydrops fetalis	Mid-trimester abortion		PIEZO1	0.581	0	Lymphatic malformation 6	616843	NM_001142864.4	c.3025C>T, NC_000016.9:g.(?-88815678)_(88952501_?)del	p.Gln1009*, NA	stopgain, NA	paternal, maternal	37, NA	PVS1 PM2 PP3, NA	Pathogenic, Pathogenic	compound hetero
114	Sagittal craniosynostosis; hydrocephalus	Central nervous system abnormality	Survived beyond the neonatal period		-	-		-	-
115	Ventricular hypertrophy; scalp defect	Multiple malformations	Survived beyond the neonatal period		-	-		-	-										SCV003806492
116	Short stature; thoracic hypoplasia (Osteogenesis Imperfecta typeⅡB or Ⅲ)	Skeletal dysplasia	Mid-trimester abortion		-	-		-	-
117	Foetal pleural effusion; lateral ventricle dilatation	Multiple malformations	Neonatal death		RIT1	0.645	0.133	Noonan syndrome 8	615355	NM_001256820.1	c.176G>C	p.Gly59Ala	missense	de novo	28.2	PS2 PS3 PM1 PM2 PP3 PP5	Pathogenic	hetero
118	Hydrops fetalis	Hydrops fetalis	Survived beyond the neonatal period		-	-		-	-
119	Encephalocele; oligohydramnios; bilateral polycystic kidney dysplasia	Multiple malformations	Mid-trimester abortion	◯	TMEM67	0.94	0	Meckel syndrome 3	607361	NM_153704.6	c.2440G>T, c.2100+3A>G	p.E814*, NA	stopgain, splice donor loss	maternal, paternal	46, 23.3	PVS1 PM2 PM3 PP3, PVS1 PM2 PM3 PP3	Pathogenic, likely pathogenic	compound hetero	SCV003806493
120	Hydrops fetalis	Hydrops fetalis	Survived beyond the neonatal period		-	-		-	-
121	Craniosynostosis; cranioectodermal dysplasia; foetal hydrops	Skeletal dysplasia	Mid-trimester abortion		IFT122	0.86	0	Cranioectodermal Dysplasia 1	218330	NM_001280541.2	c.230T>G, c.1001A>T	p.Val77Gly, p.Asp334Val	missense, missense	maternal, paternal	27.8, 28.5	PM1 PM2 PM3 PP3, PM1 PM2 PM3 PP3	Likely pathogenic, Likely pathogenic	compound hetero
122	Short stature; thoracic hypoplasia; hypophosphatasia(Infantile) suspected	Skeletal dysplasia	Mid-trimester abortion		COL1A1	0.105	1	Osteogenesis imperfecta , type II	166210	NM_000088.4	c.3011G>A	p.Gly1004Glu	missense	de novo	25	PS2 PM2 PP3	Likely pathogenic	hetero
123	Prominent forehead; severe limb shortening; trident pelvis; bowed femur; metaphyseal cupping; hypoplastic right heart; pulmonary artery atresia (functional); sever TR; patent foramen ovale; patent ductus arteriosus; right CDH suspected; bilateral hydronephrosis	Multiple malformations	Neonatal death		FGFR3	0.6	0	Thanatophoric dysplasia	187600	NM_000142.5	c.1138G>A	p.Gly380Arg	missense	de novo	25.6	PS1 PS2 PM1 PM2 PP3	Pathogenic	hetero	SCV003806494
124	Hydrops fetalis	Hydrops fetalis	Neonatal death		-	-		-	-
125	CDH (left); left congenital pulmonary airway malformation	Multiple malformations	Mid-trimester abortion		-	-													SCV003806495, SCV003806496
126	Hydrops fetalis	Hydrops fetalis	Survived beyond the neonatal period		KMT2D	0.1	1	Kabuki syndrome 1	147920	NM_003482.4	c.8027_8028del	p.Glu2676fs	frameshift	de novo	NA	PVS1 PS2	Pathogenic	hetero
127	Foetal pleural effusion (SNP array normal)	Effusion	Survived beyond the neonatal period		-	-		-	-										SCV003806497, SCV003806498
128	Chondrodysplasia punctata suspected; macroglossia; narrow nasal base	Skeletal dysplasia	Survived beyond the neonatal period		-	-		-	-										SCV003806499
	ARPKD: Autosomal Recessive Polycystic Kidney Disease; AVSD: Atrioventricular septal defect; AP window: Aortopulmonary window; CDH: Congenital diaphragmatic hernia; DORV: Double outlet right ventricle; FGR: Foetal growth restriction; IUFD: Intrauterine foetal death; TR: Tricuspid regurgitation; CADD: Combined Annotation Dependent Depletion; CH: Compound hetero.

## Sheet: Supplementary Table 2
Supplementary Table 2. Details of initial analysis and re-analysis
		Initial analysis		Re-analysis
		trio-WES		trio-WES	+	additional methods
Library preparation and next generation sequening
	Library preparation	SureSelect v5 (before 2019) or v6 (after 2019) Capture Kit (Agilent Technologies, CA, USA)		same as previous column
	sequencer	HiSeq 2500 (Illumina, CA, USA), DNBSEQ-G400 BGI sequencer (BGI, Shenzhen, China) 101 or 150-bp paired-end mode		same as previous column
Alignment and mapping
	reference genome	hs37d5		same as previous column
	adapter trimming	Grepwalk, Cutadapt-1.7.1		GrepWalk, Cutadapt v2.6
	alignment softwares	BWA MEM, SAMtools v1.3		BWA v0.7.15, SAMtools v1.6
	variant calling	GATKv 3.5 (UnifiedGenotyper)		GATK v3.7 (HaplotypeCaller)
	PCR duplicates chack	Picard 2.1.1		same as previous column
	CNV analysis	HumanOmni2.5-8 BeadChip or Infinium Asian Screening Array-24 v1.0 BeadChip Kit (Illumina, San Diego, CA, USA) EXCAVATOR 2 v1.1.2		same as previous column
Annotation
	annotation database	dbSNP, OMIM, ClinVar, HGMD,1000 Genomes, HGVD, iJGVD(1KJPN), in house database		dbSNP, OMIM, ClinVar, HGMD,1000 Genomes, HGVD, iJGVD(3.5KJPN), gnomAD, in house database + LOEUF score (Steps 1 and 3)		Step1: Annotation with the LOEUF score
	Functional predictive tools	SIFT, PolyPhen-2 , CADD		same as previous column
Filtering
	read coverage threshold	>8		same as previous column
	allele frequency threshold	<0.05 based on 1KGP and iJGVD		same as previous column
	target genic area	exons and splice sites (±2 bp)		exons and splice sites (±2 b) + intron region for target genes (Step 2) and low LOEUF score genes (Step 3)		Steps 2, 3: Files were prepared in General Transfer Format (GTF). BED files containing chromosome number and the start and end positions of disease-specific genes (Step 2) and those of 2,971 genes with a LOEUF score of ≤0.35 (Step 3) were generated, and only the variants within those genes were selected (Karczewski et al., 2020; Petrovski et al., 2013). To target rare variants, in step3, variants…
	inheritance filtering	inheritance filtering using trio-WES data		same as previous column
	variant evaluation	ACMG/PMG criteria (after 2015)		same as previous column
Reference	grepwalk	http://epigenetics.nrichd.ncchd.go.jp//
	Cutadapt-1.7.1	https://cutadapt.readthedocs.io/en/stable/
	BWA MEM	http://bio-bwa.sourceforge.net/
	SAMtools v1.3	http://samtools.sourceforge.net/
	Picard 2.1.1	http://picard.sourceforge.net/
	GATKv 3.5 (UnifiedGenotyper)	https://software.broadinstitute.org/gatk/
	hs37d5	http://www.internationalgenome.org
	HGVD	http://www.hgvd.genome.med.kyoto-u.ac.jp
	iJGVD	https://ijgvd.megabank.tohoku.ac.jp
	SIFT	https://sift.bii.a-star.edu.sg/
	PolyPhen-2	http://genetics.bwh.harvard.edu/pph2/
	CADD	http://cadd.gs.washington.edu/home.
	OMIM	http://www.omim.org
	ClinVar	http://www.ncbi.nlm.nih.gov/clinvar
	HGMD	http://www.hgmd.org
	gnomAD	https://gnomad.broadinstitute.org/
	BWA v0.7.15	Li H. Aligning sequence reads, clone sequences and assembly contigs with BWA-MEM. arXiv [Preprint]. 2013. https://doi.org/10.48550/arXiv.1303.3997
	GATK v3.7 (HaplotypeCaller)	Poplin R, Valentin R-R, DePristo Ma, et al. Scaling accurate genetic variant discovery to tens of thousands of samples. bioRxiv [Preprint]. 2018. https://doi.org/10.1101/201178.
	Cutadapt v2.6	Martin. M. Cutadapt removes adapter sequences from high-throughput sequencing reads. EMBnet j.;17(1). https://doi.org/10.14806/ej.17.1.200.
	SAMtools v1.6	Li H, Handsaker B, Wysoker A, et al. The sequence alignment/map format and SAMtools. Bioinformatics 2009;25(16):2078-9. https://doi.org/10.1093/bioinformatics/btp352.

## Sheet: Supplementary Table 3
Supplementary Table 3. Disease specific panel genes
Meckel-Gruber syndrome	Joubert syndrome	skeltal disoders	foetal hydrops
MKS1	JBTS2	ACAN	AARS2
TMEM216	TMEM216	ACP5	ABCC6a
TMEM67	JBTS3	ACVR1	ACTA1
CEP290	AHI1	ADAMTS10	ACTB
RPGRIP1L	JBTS4	ADAMTS17	ADAMTS3a
CC2D2A	NPHP1	ADAMTSL2	AHCY
NPHP3	JBTS5	AGA	ALG1
TCTN2	CEP290	AGPS	ALG8
B9D1	NPHP6	AIFM1	ALG9
B9D2	JBTS6	AKT1	ALPK3
TMEM231	TMEM67	ALPL	ASAH1
KIF14	JBTS7	ALX1	ASCC1
TMEM107	RPGRIP1L	ALX3	BICD2
	JBTS8	ALX4	BRAF
	ARL13B	AMER1	CACNA1C
	JBTS9	ANKH	CANT1
	CC2D2A	ANO5	CBL
	JBTS10	ANTXR2	CCBE1
	CXORF5	APC2	CDAN1
	JBTS11	ARHGAP31	CDC42
	TTC21B	ARID1B	CHRNA1
	JBTS12	ARSB	CHRND
	KIF7	ARSE	CHRNG
	JBTS13	ATP6VOA2	COL2A1
	TCTN1	ATR	CTSA
	JBTS14	B3GALT6	CYP21A2
	TMEM237	B3GAT3	DMPK
	JBTS15	B4GALT7	DOK7
	CEP41	BGN	DYNC2H1
	JBTS16	BHLHA9	EBP
	TMEM138	BMP1	ENPP1
	JBTS17	BMP2	EPHB4
	C5ORF42	BMPER	ERCC5
	JBTS18	BMPR1B	FLNA
	TCTN3	CA2	FLT4
	JBTS19	CANT1	FOXC2
	ZNF423	CASR	FOXP3
	JBTS20	CC2D2A	FRAS1
	TMEM231	CCDC8	FZD6
	JBTS21	CDC73	G6PD
	CSPP1	CDH3	GALNS
	JBTS22	CDKN1C	GATA1
	PDE6D	CENPE	GBA
	JBTS23	CEP120	GBE1
	KIAA0586	CEP152	GLB1
	JBTS24	CEP290	GLE1
	TCTN2	CFAP410	GLMN
	JBTS25	CHST14	GNPTAB
	CEP104	CHST3	GPI
	JBTS26	CHSY1	GRIP1a
	KATNIP	CIAS1	GUSB
	JBTS27	CKAP2L	HADHA
	B9D1	CLCN5	HADHB
	JBTS28	CLCN7	HBA1
	MKS1	COG4	HBA2
	JBTS29	COL10A1	HRAS
	TMEM107	COL11A1	IDUA
	JBTS30	COL11A2	IFT122
	ARMC9	COL1A1	IFT80
	JBTS31	COL1A2	IKBKG
	CEP120	COL27A1	INPPL1
	JBTS32	COL2A1	ITGA9
	SUFU	COL9A1	KCNH2
	JBTS33	COL9A2	KIAA0586a
	PIBF1	COL9A3	KIAA1109
	JBTS34	COMP	KLF1
	B9D2	CREB3L1	KLHL40a
	JBTS35	CREBBP	KMT2D
	ARL3	CRIPT	LAMB2
	JBTS36	CRTAP	LARS2
	FAM149B1	CSF1R	LBR
	JBTS37	CSGALNACT1	LMOD3a
	TOGARAM1	CTSK	LZTR1
	JBTS38	CUL7	MAP2K1
	KIAA0753	CYP27B1	MGAT2
	JBTS39	CYP2R1	MRPS22
	TMEM218	DDR2	MUSK
		DDRGK1	MVK
		DDX58	MYBPC3
		DHCR24	MYH7
		DHODH	NDUFB10
		DHPAT	NEB
		DLL3	NEK1a
		DLL4	NEU1
		DLX3	NIPBL
		DLX5	NPC1
		DLX6	NRAS
		DMP1	PIEZO1
		DNA2	PIK3CA
		DNAJC21	PKLR
		DNMT3A	PMM2
		DOCK6	PRF1
		DSE	PTPN11
		DVL1	RAF1
		DVL3	RAPSN
		DYM	RASA1
		DYNC2H1	RIT1
		DYNC2LI1	RNASEH2B
		EBP	RPL11a
		EDN1	RPL15
		EDNRA	RPL35Aa
		EFL1	RPS19
		EFNB1	RYR1
		EFTUD2	SCN5A
		EIF2AK3	SEC23B
		EIF4A3	SERPINA11
		ENPP1	SGPL1
		EP300	SHOC2
		ERF	SLC17A5
		ESCO2	SLC26A2
		EVC1	SLC35D1
		EVC2	SLC4A1
		EXOC6B	SMN1
		EXT1	SMN2
		EXT2	SMPD1
		EXTL3	SOS1
		EZH2	SOX18
		FAM111A	SPTA1
		FAM20B	SPTB
		FAM20C	SUMF1
		FAM58A	TALDO1
		FAR1	TAZ
		FBLN1	THSD1
		FBN1	TPM2a
		FBN2	TSC2
		FERMT3	UNC13Da
		FGF10	UROS
		FGF23	WDR35a
		FGF9
		FGFR1
		FGFR2
		FGFR3
		FIG4
		FKBP10
		FKBP14
		FLNA
		FLNB
		FMN1
		FN1
		FUCA
		FUZ
		FZD2
		GALNS
		GALNT3
		GCM2
		GDF3
		GDF5
		GDF6
		GJA1
		GLB1
		GLI3
		GNAI3
		GNAS
		GNPTAB
		GNPTG
		GNS
		GORAB
		GPC6
		GPX4
		GREM1
		GSC
		GUSB
		GZF1
		HAAO
		HDAC4
		HDAC8
		HES7
		HOXA11
		HOXA13
		HOXD
		HOXD13
		HPGD
		HRAS
		HSGNAT
		HSPA9
		HSPG2
		IARS2
		ICK
		ID4
		IDH1
		IDS
		IDUA
		IFIH1
		IFITM5
		IFT122
		IFT140
		IFT172
		IFT43
		IFT52
		IFT80
		IFT81
		IHH
		IKBKG
		IL1RN
		IMPAD1
		INPPL1
		INTU
		KAT6B
		KCNJ2
		KIAA0586
		KIAA0753
		KIF22
		KIF7
		KL
		KYNU
		LBR
		LEMD3
		LEPRE1
		LFNG
		LIFR
		LMNA
		LMX1B
		LONP1
		LPIN2
		LRP4
		LRP5
		LRRK1
		LTBP2
		LTBP3
		MAFB
		MAN2B1
		MANBA
		MAP2K1
		MAP3K7
		MATN3
		MBTPS2
		MECOM
		MEGF8
		MEOX1
		MESP2
		MET
		MGP
		MIR140
		MKS1
		MMP13
		MMP14
		MMP2
		MMP9
		MNX1
		MSX2
		MTAP
		MYCN
		MYH3
		MYO18B
		NAGLU
		NANS
		NBAS
		NEK1
		NEU1
		NF1
		NFIX
		NIPBL
		NKX3-2
		NOG
		NOTCH1
		NOTCH2
		NPPC
		NPR2
		NPR3
		NRAS
		NSD1
		NSDHL
		NSMCE2
		NXN
		OBSL1
		OFD1
		ORC1
		ORC4
		OSTM1
		P4HB
		PAM16
		PAPSS2
		PAX3
		PCNT2
		PCYT1A
		PDE3A
		PDE4D
		PEX5
		PEX7
		PHEX
		PIGV
		PIK3CA
		PISD
		PITX1
		PLCB3
		PLCB4
		PLEKHM1
		PLOD1
		PLOD2
		PLS3
		POLE
		POLR1A
		POLR1C
		POLR1D
		POLR3A
		POLR3B
		POP1
		POR
		PPGB
		PPIB
		PRKAR1A
		PTDSS1
		PTHLH
		PTHR1
		PTPN11
		PYCR1
		RAB23
		RAB33B
		RAD21
		RBBP8
		RBM8A
		RBPJ EOGT
		RECQL4
		RIPPLY2
		RMRP
		RNU4ATAC
		ROR2
		RPGRIP1L
		RSPO2
		RSPRY1
		RUNX2
		SALL1
		SALL4
		SBDS
		SEC24D
		SERPINF1
		SERPINH1
		SETD2
		SF3B4
		SFRP4
		SGMS2
		SGSH
		SH3BP2
		SH3PXD2B
		SHH
		SHOX
		SKI
		SLC10A7
		SLC17A5
		SLC26A2
		SLC29A3
		SLC34A3
		SLC35D1
		SLC39A13
		SLCO2A1
		SLCO5A1
		SMAD2
		SMAD3
		SMAD4
		SMARCA4
		SMARCAL1
		SMARCB1
		SMARCE1
		SMC1A
		SMC3
		SNRPB
		SNX10
		SOST
		SOX9
		SP7
		SPARC
		SRP54
		SULF1
		SUMF1
		TAB2
		TBCE
		TBX15
		TBX3
		TBX4
		TBX5
		TBX6
		TBXAS1
		TCF12
		TCIRG1
		TCOF1
		TCTEX1D2
		TCTN3
		TENT5A
		TGDS
		TGFB1
		TGFB2
		TGFB3
		TGFBR1
		TGFBR2
		THPO
		TMEM165
		TMEM216
		TMEM38B
		TMEM67
		TNFRSF11A
		TNFRSF11B
		TNFSF11
		TONSL
		TP63
		TRAF3IP1
		TRAIP
		TRAPPC2
		TREM2
		TRIP11
		TRPS1
		TRPV4
		TRPV6
		TTC21B
		TWIST1
		TYROBP
		UFSP2
		VAC14
		VDR
		VPS33A
		WDR19
		WDR34
		WDR35
		WDR60
		WISP3
		WNT1
		WNT10B
		WNT3
		WNT5A
		WNT6
		WNT7A
		XRCC4
		XYLT1
		XYLT2
		ZAK
		ZMPSTE24
		ZSWIM6

## Sheet: Supplementary Table 4
Supplementary Table 4. Causative genes described by OMIM and their LOEUF scores
# Chromosome (NCBI)	# Genomic position start * (NCBI)	# Genomic position end (NCBI)	# Cyto location (OMIM)	# Computed cyto location (UCSC)	# MIM Number for Gene/Locus (OMIM)	# Gene symbols (OMIM)	# Gene name (OMIM)	# Approved gene symbol (HGNC)	LOEUF_score	# Entrez gene ID (NCBI)	# Ensembl gene ID (Ensembl)	# Comments (OMIM)	# Phenotype(s) (OMIM)	inheritance	# Mouse gene symbol & ID (MGI)
chr1	923922	944573	1p36.33	1p36.33	616765	SAMD11, MRS	Sterile alpha motif domain-containing protein 11	SAMD11	1.28	148398	ENSG00000187634			A_other	Samd11 (MGI:2446220)
chr1	944202	959255	1p36.33	1p36.33	610770	NOC2L, NIR	NOC2-like nucleolar-associated transcriptional repressor	NOC2L	1.327	26155	ENSG00000188976			A_other	Noc2l (MGI:1931051)
chr1	960102	965718	1p36.33	1p36.33	619262	KLHL17, AF	Kelch-like 17	KLHL17	1.259	339451	ENSG00000187961			A_other	Klhl17 (MGI:2678948)
chr1	998961	1001051	1p36.31	1p36.33	608060	HES4	Hes family bHLH transcription factor 4	HES4	1.947	57801	ENSG00000188290			A_other
chr1	1013496	1014539	1p36.33	1p36.33	147571	ISG15, G1P2, IFI15, IMD38	ISG15 ubiquitin-like modifier	ISG15	1.691	9636	ENSG00000187608		Immunodeficiency 38, 616126 (3), Autosomal recessive	AR	Isg15 (MGI:1855694)
chr1	1020101	1056118	1pter-p32	1p36.33	103320	AGRN, CMS8	Agrin	AGRN	0.435	375790	ENSG00000188157		Myasthenic syndrome, congenital, 8, with pre- and postsynaptic defects, 615120 (3), Autosomal recessive	AR	Agrn (MGI:87961)
chr1	1203507	1207900	1p36.3	1p36.33	603905	TNFRSF18, AITR, GITR	Tumor necrosis factor receptor superfamily, member 18	TNFRSF18	1.88	8784	ENSG00000186891			A_other	Tnfrsf18 (MGI:894675)
chr1	1211325	1216811	1p36	1p36.33	600315	TNFRSF4, TXGP1L, OX40, ACT35, IMD16	Tumor necrosis factor receptor superfamily, member 4	TNFRSF4	1.322	7293	ENSG00000186827	mutation identified in 1 IMD16 family	?Immunodeficiency 16, 615593 (3), Autosomal recessive	AR	Tnfrsf4 (MGI:104512)
chr1	1216907	1232004	1p36.33	1p36.33	614282	SDF4, CAB45	Stromal cell-derived factor 4	SDF4	0.764	51150	ENSG00000078808			A_other	Sdf4 (MGI:108079)
chr1	1232236	1235040	1p36.3	1p36.33	615291	B3GALT6, SEMDJL1, EDSSPD2, ALGAZ	UDP-Gal:beta-Gal beta-1,3-galactosyltransferase polypeptide 6	B3GALT6	1.425	126792	ENSG00000176022		Ehlers-Danlos syndrome, spondylodysplastic type, 2, 615349 (3), Autosomal recessive; Spondyloepimetaphyseal dysplasia with joint laxity, type 1, with or without fractures, 271640 (3), Autosomal recessive; Al-Gazali syndrome, 609465 (3)	AR	B3galt6 (MGI:2152819)
chr1	1280435	1292024	1p36.3-p36.2	1p36.33	601328	SCNN1D	Sodium channel epithelial 1, subunit delta	SCNN1D	1.586	6339	ENSG00000162572			A_other
chr1	1331279	1335319	1p36.33	1p36.33	605865	TAS1R3, T1R3	Taste receptor type 1, member 3	TAS1R3	1.563	83756	ENSG00000169962			A_other	Tas1r3 (MGI:1933547)
chr1	1335277	1349417	1p36	1p36.33	601365	DVL1, DRS2	Dishevelled segment polarity protein 1	DVL1	0.733	1855	ENSG00000107404		Robinow syndrome, autosomal dominant 2, 616331 (3), Autosomal dominant	AD	Dvl1 (MGI:94941)
chr1	1352688	1363540	1p36.33	1p36.33	617293	MXRA8, ASP3	Matrix remodeling-associated protein 8	MXRA8	1.13	54587	ENSG00000162576			A_other	Mxra8 (MGI:1922011)
chr1	1373729	1375515	1p36.3	1p36.33	609183	AURKAIP1, AKIP, AIP	Aurora kinase A-interacting protein 1	AURKAIP1	1.77	54998	ENSG00000175756			A_other	Aurkaip1 (MGI:1913327)
chr1	1385710	1399335	1p36.33	1p36.33	613482	CCNL2	Cyclin L2	CCNL2	0.47	81669	ENSG00000221978			A_other	Ccnl2 (MGI:1927119)
chr1	1401908	1407292	1p36.3-p35.2	1p36.33	611833	MRPL20	Mitochondrial ribosomal protein L20	MRPL20	1.817	55052	ENSG00000242485			A_other	Mrpl20 (MGI:2137221)
chr1	1435689	1442881	1p36.3	1p36.33	611901	VWA1, WARP, HMNMYO	von Willebrand factor A domain-containing protein 1	VWA1	1.066	64856	ENSG00000179403		Neuropathy, hereditary motor, with myopathic features, 619216 (3), Autosomal recessive	AR	Vwa1 (MGI:2179729)
chr1	1449688	1470162	1p36.33	1p36.33	617227	ATAD3C	ATPase family, AAA domain-containing, member 3C	ATAD3C	1.174	219293	ENSG00000215915			A_other	Atad3a (MGI:1919214)
chr1	1471731	1509465	1p36.33	1p36.33	612317	ATAD3B, TOB3, KIAA1273	ATPase family, AAA domain-containing, member 3B	ATAD3B	1.477	83858	ENSG00000160072			A_other	Atad3a (MGI:1919214)
chr1	1512142	1534685	1p36.33	1p36.33	612316	ATAD3A, HAYOS, PHRINL	ATPase family, AAA domain-containing, member 3A	ATAD3A	0.827	55210	ENSG00000197785		Harel-Yoon syndrome, 617183 (3), Autosomal dominant, Autosomal recessive; Pontocerebellar hypoplasia, hypotonia, and respiratory insufficiency syndrome, neonatal lethal, 618810 (3), Autosomal recessive	ADR	Atad3a (MGI:1919214)
chr1	1534777	1540623	1p36.33	1p36.33	616101	TMEM240, C1orf70, SCA21	Transmembrane protein 240	TMEM240	0.87	339453	ENSG00000205090		Spinocerebellar ataxia 21, 607454 (3), Autosomal dominant	AD	Tmem240 (MGI:3648074)
chr1	1541672	1574862	1p36.33	1p36.33	617680	SSU72	Ssu72, S. cerevisiae, homolof of	SSU72	0.508	29101	ENSG00000160075			A_other	Ssu72 (MGI:1916241)
chr1	1613729	1630604	1p36.32	1p36.33	611141	MIB2	Mindbomb E3 ubiquitin protein ligase 2	MIB2	0.62	142678	ENSG00000197530			A_other	Mib2 (MGI:2679684)
chr1	1631680	1635637	1p36.3	1p36.33	603321	MMP23B, MMP22	Matrix metalloproteinase 23B	MMP23B	1.834	8510	ENSG00000189409			A_other	Mmp23 (MGI:1347361)
chr1	1635224	1659618	1p36.3	1p36.33	176873	CDK11B, CDC2L1, P58, CDK11	Cyclin-dependent kinase 11B	CDK11B	0.678	984	ENSG00000248333			A_other	Cdk11b (MGI:88353)
chr1	1659797	1692794	1p36.33	1p36.33	619315	SLC35E2B, KIAA0447	Solute carrier family 35, member E2B	SLC35E2B	0.964	728661	ENSG00000189339			A_other	Slc35e2 (MGI:2444240)
chr1	1702378	1724356	1p36.3	1p36.33	116951	CDK11A, CDC2L2	Cyclin-dependent kinase 11A	CDK11A	1.291	728642	ENSG00000008128			A_other	Cdk11b (MGI:88353)
chr1	1751231	1780508	1p36.33-p36.21	1p36.33	611616	NADK	NAD kinase	NADK	0.994	65220	ENSG00000008130			A_other	Nadk (MGI:2183149)
chr1	1785285	1891086	1pter-p31.2	1p36.33	139380	GNB1, MRD42, MDS	Guanine nucleotide-binding protein, beta polypeptide-1	GNB1	0.145	2782	ENSG00000078369		Myelodysplastic syndrome, somatic, 614286 (3); Leukemia, acute lymphoblastic, somatic, 613065 (3); Mental retardation, autosomal dominant 42, 616973 (3), Autosomal dominant	AD	Gnb1 (MGI:95781)
chr1	1913750	1917295	1p36.33	1p36.33	610171	CALML6, CAGLP	Calmodulin-like 6	CALML6	1.757	163688	ENSG00000169885			A_other
chr1	2019344	2030757	1p36.3	1p36.33	137163	GABRD, GEFSP5, EIG10, EJM7	Gamma-aminobutyric acid (GABA) A receptor, delta	GABRD	0.245	2563	ENSG00000187730		{Epilepsy, idiopathic generalized, 10}, 613060 (3), Autosomal dominant; {Epilepsy, generalized, with febrile seizures plus, type 5, susceptibility to}, 613060 (3), Autosomal dominant; {Epilepsy, juvenile myoclonic, susceptibility to}, 613060 (3), Autosomal dominant	AD	Gabrd (MGI:95622)
chr1	2050410	2185394	1p36	1p36.33	176982	PRKCZ, PKC2	Protein kinase C, zeta form	PRKCZ	0.4	5590	ENSG00000067606			A_other	Prkcz (MGI:97602)
chr1	2228318	2310212	1p36.3	1p36.33-p36.32	164780	SKI, SGS	SKI proto-oncogene	SKI	0.194	6497	ENSG00000157933	formerly mapped to 1q22-q24	Shprintzen-Goldberg syndrome, 182212 (3), Autosomal dominant	AD	Ski (MGI:98310)
chr1	2403973	2413826	1p36.32	1p36.32	602859	PEX10, NALD, PBD6A, PBD6B	Peroxisome biogenesis factor 10	PEX10	0.86	5192	ENSG00000157911		Peroxisome biogenesis disorder 6A (Zellweger), 614870 (3), Autosomal recessive; Peroxisome biogenesis disorder 6B, 614871 (3), Autosomal recessive	AR	Pex10 (MGI:2684988)
chr1	2412480	2505531	1p36.32	1p36.32	612836	PLCH2, PLCL4	Phospholipase C, eta-2	PLCH2	0.956	9651	ENSG00000149527			A_other	Plch2 (MGI:2443078)
chr1	2508536	2526621	1p36	1p36.32	606162	PANK4	Pantothenate kinase 4	PANK4	0.304	55229	ENSG00000157881			A_other	Pank4 (MGI:2387466)
chr1	2528744	2530553	1p36.31	1p36.32	607348	HES5	Hes family bHLH transcription factor 5	HES5	1.344	388585	ENSG00000197921			A_other	Hes5 (MGI:104876)
chr1	2556370	2563828	1p36.3-p36.2	1p36.32	602746	TNFRSF14, HVEM, TR2	Tumor necrosis factor receptor superfamily, member 14 (herpesvirus entry mediator)	TNFRSF14	0.443	8764	ENSG00000157873			A_other	Tnfrsf14 (MGI:2675303)
chr1	2590638	2633041	1p36.32	1p36.32	618104	MMEL1, NEPII, NEP2, NL1, SEP	Membrane metalloendopeptidase-like 1	MMEL1	0.997	79258	ENSG00000142606			A_other	Mmel1 (MGI:1351603)
chr1	3021466	3022902	1p36.32	1p36.32	608535	ACTRT2, ARPT2, ARPM2	Actin-related protein T2	ACTRT2	1.377	140625	ENSG00000169717			A_other	Actrt2 (MGI:1920603)
chr1	3069202	3438620	1p36.3	1p36.32	605557	PRDM16, MEL1, LVNC8, CMD1LL	PR domain-containing protein 16	PRDM16	0.187	63976	ENSG00000142611		Left ventricular noncompaction 8, 615373 (3), Autosomal dominant; Cardiomyopathy, dilated, 1LL, 615373 (3), Autosomal dominant	AD	Prdm16 (MGI:1917923)
chr1	3454588	3481114	1p36.32	1p36.32	618871	ARHGEF16	RHO guanine nucleotide exchange factor 16	ARHGEF16	1.018	27237	ENSG00000130762			A_other	Arhgef16 (MGI:2446219)
chr1	3487950	3624769	1p36.3	1p36.32	604266	MEGF6, EGFL3	Multiple epidermal growth factor-like domains 6	MEGF6	0.908	1953	ENSG00000162591			A_other	Megf6 (MGI:1919351)
chr1	3625014	3630126	1p36.32	1p36.32	611460	TPRG1L, FAM79A	Tumor protein p63 regulated 1-like	TPRG1L	1.486	127262	ENSG00000158109			A_other	Tprgl (MGI:1915058)
chr1	3630766	3650102	1p36.3	1p36.32	606040	WDR8	WD repeat-containing protein 8	WRAP73	0.797	49856	ENSG00000116213			A_other	Wrap73 (MGI:1891749)
chr1	3652515	3736200	1p36	1p36.32	601990	TP73	p53-related protein	TP73	0.256	7161	ENSG00000078900	imprinted		A_other	Trp73 (MGI:1336991)
chr1	3772748	3775955	1p36	1p36.32	615242	SMIM1, VEL	Small integral membrane protein 1	SMIM1	1.82	388588	ENSG00000235169		[Blood group, Vel system], 615264 (3), Autosomal recessive	AR	Smim1 (MGI:1916109)
chr1	3778558	3796497	1p36.32	1p36.32	619154	LRRC47, KIAA1185	Leucine-rich repeat-containing protein 47	LRRC47	0.407	57470	ENSG00000130764			A_other	Lrrc47 (MGI:1920196)
chr1	3812085	3857232	1p36.32	1p36.32	616690	CEP104, GLYBP, KIAA0562, JBTS25	Centrosomal protein, 104kD	CEP104	0.743	9731	ENSG00000116198		Joubert syndrome 25, 616781 (3), Autosomal recessive	AR	Cep104 (MGI:2687282)
chr1	3857285	3885428	1p36.3	1p36.32	601883	DFFB, CAD, DFF2	DNA fragmentation factor, 40kD, beta subunit	DFFB	1.08	1677	ENSG00000169598			A_other	Dffb (MGI:1196287)
chr1	4654608	4792533	1p36.32	1p36.32	610972	AJAP1, SHREW1	Adherens junction-associated protein 1	AJAP1	0.192	55966	ENSG00000196581			A_other	Ajap1 (MGI:2685419)
chr1	5862809	5992424	1p36	1p36.31	607215	NPHP4, SLSN4	Nephrocystin 4	NPHP4	0.983	261734	ENSG00000131697		Senior-Loken syndrome 4, 606996 (3), Autosomal recessive; Nephronophthisis 4, 606966 (3), Autosomal recessive	AR	Nphp4 (MGI:2384210)
chr1	5992638	6101185	1p36.3	1p36.31	601142	KCNAB2, KCNA2B	Potassium voltage-gated channel, shaker-related subfamily, beta member 2	KCNAB2	0.385	8514	ENSG00000069424			A_other	Kcnab2 (MGI:109239)
chr1	6101786	6180320	1p36	1p36.31	610771	CHD5	Chromodomain helicase DNA-binding protein 5	CHD5	0.157	26038	ENSG00000116254			A_other	Chd5 (MGI:3036258)
chr1	6185019	6199594	1p36.31	1p36.31	180474	RPL22, EAP	Ribosomal protein L22	RPL22	1.036	6146	ENSG00000116251	fused with AML1 in t(3;21)		A_other	Rpl22 (MGI:99262)
chr1	6206003	6221298	1p36.31	1p36.31	616923	RNF207, C1orf188	RING finger protein 207	RNF207	0.953	388591	ENSG00000158286			A_other	Rnf207 (MGI:2684989)
chr1	6221192	6235963	1p36	1p36.31	605851	ICMT	Isoprenylcysteine carboxylmethyltransferase	ICMT	0.45	23463	ENSG00000116237			A_other	Icmt (MGI:1888594)
chr1	6244178	6245577	1p36.31	1p36.31	609971	HES3	Hes family bHLH transcription factor 3	HES3	1.246	390992	ENSG00000173673			A_other	Hes3 (MGI:104877)
chr1	6247352	6261097	1p36.31	1p36.31	614269	GPR153	G protein-coupled receptor 153	GPR153	1.292	387509	ENSG00000158292			A_other	Gpr153 (MGI:1916157)
chr1	6264271	6393766	1p36	1p36.31	602587	ACOT7, BACH, LACH	Acyl-CoA thioesterase 7	ACOT7	0.434	11332	ENSG00000097021			A_other	Acot7 (MGI:1917275)
chr1	6415231	6419918	1p36.31	1p36.31	609970	HES2	Hes family bHLH transcription factor 2	HES2	1.723	54626	ENSG00000069812			A_other	Hes2 (MGI:1098624)
chr1	6424775	6461366	1p36.3-p36.1	1p36.31	606351	ESPN, USH1M	Espin	ESPN	0.934	83715	ENSG00000187017	mutation identified in 1 USH1M family	Deafness, neurosensory, without vestibular involvement, autosomal dominant, 609006 (3), Autosomal recessive; Deafness, autosomal recessive 36, 609006 (3), Autosomal recessive; ?Usher syndrome, type 1M, 618632 (3), Autosomal recessive	ADR	Espn (MGI:1861630)
chr1	6460785	6466172	1p36.3	1p36.31	603366	TNFRSF25, TNFRSF12, DR3, LARD	Tumor necrosis factor receptor superfamily, member 25	TNFRSF25	0.598	8718	ENSG00000215788			A_other	Tnfrsf25 (MGI:1934667)
chr1	6466091	6520091	1p36	1p36.31	611101	PLEKHG5, KIAA0720, DSMA4, CMTRIC	Pleckstrin homology domain- and RhoGEF domain-containing protein G5	PLEKHG5	0.565	57449	ENSG00000171680		Spinal muscular atrophy, distal, autosomal recessive, 4, 611067 (3), Autosomal recessive; Charcot-Marie-Tooth disease, recessive intermediate C, 615376 (3), Autosomal recessive	AR	Plekhg5 (MGI:2652860)
chr1	6555306	6579754	1p36	1p36.31	606225	TAS1R1, T1R1	Taste receptor type 1, member 1	TAS1R1	1.174	80835	ENSG00000173662			A_other	Tas1r1 (MGI:1927505)
chr1	6579993	6589279	1p36.3	1p36.31	165270	ZBTB48, HKR3	Zinc finger- and BTB domain-containing protein 48	ZBTB48	0.644	3104	ENSG00000204859			A_other	Zbtb48 (MGI:2140248)
chr1	6590723	6602868	1p36.31	1p36.31	616262	KLHL21, KIAA0469	Kelch-like 21	KLHL21	1.127	9903	ENSG00000162413			A_other	Klhl21 (MGI:1919288)
chr1	6624615	6635594	1p36.31	1p36.31	612532	THAP3	THAP domain-containing protein 3	THAP3	1.358	90326	ENSG00000041988			A_other	Thap3 (MGI:1917126)
chr1	6634167	6701832	1p36.31-p36.23	1p36.31	614827	DNAJC11	DNAJ/HSP40 homolog, subfamily C, member 11	DNAJC11	0.244	55735	ENSG00000007923			A_other	Dnajc11 (MGI:2443386)
chr1	6785451	7769705	1p36	1p36.31-p36.23	611501	CAMTA1, KIAA0833, CANPMR	Calmodulin-binding transcription activator 1	CAMTA1	0.172	23261	ENSG00000171735		Cerebellar ataxia, nonprogressive, with mental retardation, 614756 (3), Autosomal dominant	AD	Camta1 (MGI:2140230)
chr1	7771274	7781431	1p36	1p36.23	603657	VAMP3	Vesicle-associated membrane protein 3	VAMP3	1.269	9341	ENSG00000049245			A_other	Vamp3 (MGI:1321389)
chr1	7784284	7845180	1p36.33-p36.21	1p36.23	603427	PER3, FASPS3	Period circadian regulator 3	PER3	0.841	8863	ENSG00000049246	mutation identified in 1 FASPS3 family	?Advanced sleep phase syndrome, familial, 3, 616882 (3), Autosomal dominant	AD	Per3 (MGI:1277134)
chr1	7846344	7913614	1p36.23	1p36.23	604097	UTS2	Urotensin II	UTS2	1.271	10911	ENSG00000049247			A_other	Uts2 (MGI:1346329)
chr1	7915870	7941606	1p36	1p36.23	602250	TNFRSF9, ILA, CD137	Tumor necrosis factor receptor superfamily, member 9 (interleukin-activated receptor; Ly63, mouse, homolog of)	TNFRSF9	0.606	3604	ENSG00000049249			A_other	Tnfrsf9 (MGI:1101059)
chr1	7961710	7985504	1p36	1p36.23	602533	DJ1, PARK7	Oncogene DJ-1	PARK7	0.529	11315	ENSG00000116288		Parkinson disease 7, autosomal recessive early-onset, 606324 (3), Autosomal recessive	AR	Park7 (MGI:2135637)
chr1	8011724	8026308	1p36	1p36.23	608069	MIG6, RALT	Mitogen-inducible gene 6	ERRFI1	0.881	54206	ENSG00000116285			A_other	Errfi1 (MGI:1921405)
chr1	8318113	8344166	1p36.2-p36.1	1p36.23	605763	SLC45A1, DNB5, IDDNPF	Solute carrier family 45, member 1	SLC45A1	0.745	50651	ENSG00000162426		Intellectual developmental disorder with neuropsychiatric features, 617532 (3), Autosomal recessive	AR	Slc45a1 (MGI:2653235)
chr1	8352403	8817639	1p36.2-p36.1	1p36.23	605226	RERE, NEDBEH	Arginine-glutamic acid dipeptide repeats	RERE	0.12	473	ENSG00000142599		Neurodevelopmental disorder with or without anomalies of the brain, eye, or heart, 616975 (3), Autosomal dominant	AD	Rere (MGI:2683486)
chr1	8860999	8878685	1pter-p36.13	1p36.23	172430	ENO1, PPH, MPB1	Enolase-1, alpha	ENO1	0.864	2023	ENSG00000074800		Enolase deficiency (1)	A_other	Eno1b,Eno1 (MGI:95393,MGI:3648653)
chr1	8945867	8975091	1p36.33-p36.22	1p36.23	114780	CA6	Carbonic anhydrase VI	CA6	0.917	765	ENSG00000131686			A_other	Car6 (MGI:1333786)
chr1	8992533	9026422	1p36.2	1p36.23	610371	SLC2A7, GLUT7	Solute carrier family 2 (facilitated glucose transporter), member 7	SLC2A7	1.669	155184	ENSG00000197241			A_other	Slc2a7 (MGI:3650865)
chr1	9035105	9072258	1p36.2	1p36.23	138230	SLC2A5, GLUT5	Solute carrier family 2 (facilitated glucose transporter), member 5	SLC2A5	1.191	6518	ENSG00000142583			A_other	Slc2a5 (MGI:1928369)
chr1	9234766	9271336	1p36	1p36.22	138090	H6PD, GDH, G6PDH, CORTRD1	Hexose-6-phosphate dehydrogenase	H6PD	0.941	9563	ENSG00000049239	digenic triallelic mutations with HSD11B1	Cortisone reductase deficiency 1, 604931 (3), Autosomal recessive	AR	H6pd (MGI:2140356)
chr1	9292893	9369531	1p36.22	1p36.22	611657	SPSB, SSB1	SPRY domain- and SOCS box-containing 1	SPSB1	0.594	80176	ENSG00000171621			A_other	Spsb1 (MGI:1921896)
chr1	9539464	9585172	1p36.22	1p36.22	610816	SLC25A33	Solute carrier family 25 (mitochondrial carrier), member 33	SLC25A33	0.825	84275	ENSG00000171612			A_other	Slc25a33 (MGI:1917806)
chr1	9629888	9729113	1p36.2	1p36.22	602839	PIK3CD, APDS, IMD14A, IMD14B, ROCHIS	Phosphatidylinositol 3-kinase, catalytic, 110kD, delta	PIK3CD	0.196	5293	ENSG00000171608	mutation identified in 1 ROCHIS family	Immunodeficiency 14A, autosomal dominant, 615513 (3), Autosomal dominant; Immunodeficiency 14B, autosomal recessive, 619281 (3), Autosomal recessive; ?Roifman-Chitayat syndrome, digenic, 613328 (3), Digenic recessive	ADR	Pik3cd (MGI:1098211)
chr1	9728925	9824525	1p36	1p36.22	611321	CLSTN1, KIAA0911	Calsyntenin 1	CLSTN1	0.308	22883	ENSG00000171603			A_other	Clstn1 (MGI:1929895)
chr1	9848275	9910321	1p36.22	1p36.22	607758	CTNNBIP1, ICAT	Catenin, beta-interacting protein 1	CTNNBIP1	1.383	56998	ENSG00000178585			A_other	Ctnnbip1 (MGI:1915756)
chr1	9922117	9943401	1p36.22	1p36.22	610458	LZIC	Leucine zipper and CTNNBIP1 domains-containing protein	LZIC	1.14	84328	ENSG00000162441			A_other	Lzic (MGI:1916401)
chr1	9942922	9996883	1p36.22	1p36.22	608700	NMNAT1, NMNAT, PNAT1, LCA9, SHILCA	Nicotinamide nucleotide adenylyltransferase 1	NMNAT1	0.877	64802	ENSG00000173614		Spondyloepiphyseal dysplasia, sensorineural hearing loss, intellectual developmental disorder, and Leber congenital amaurosis, 619260 (3), Autosomal recessive; Leber congenital amaurosis 9, 608553 (3), Autosomal recessive	AR	Nmnat1 (MGI:1913704)
chr1	10032957	10181238	1p36.3	1p36.22	613565	UBE4B, UFD2A, KIAA0684	Ubiquitination factor E4B	UBE4B	0.157	10277	ENSG00000130939			A_other	Ube4b (MGI:1927086)
chr1	10210569	10381602	1p36.2	1p36.22	605995	KIF1B, CMT2A, CMT2A1, NBLST1	Kinesin family member 1B	KIF1B	0.171	23095	ENSG00000054523		Pheochromocytoma, 171300 (3), Autosomal dominant; {Neuroblastoma, susceptibility to, 1}, 256700 (3), Autosomal dominant, Somatic mutation; Charcot-Marie-Tooth disease, type 2A1, 118210 (3), Autosomal dominant	AD	Kif1b (MGI:108426)
chr1	10399063	10420510	1p36.2-p36.13	1p36.22	172200	PGD	6-phosphogluconate dehydrogenase	PGD	0.292	5226	ENSG00000142657			A_other	Pgd (MGI:97553)
chr1	10450030	10451997	1p36	1p36.22	602784	CORT	Cortistatin	CORT	1.941	1325	ENSG00000241563			A_other	Cort (MGI:109538)
chr1	10456521	10472528	1p36.3-p36.2	1p36.22	601882	DFFA, DFF1	DNA fragmentation factor, 45kD, alpha subunit	DFFA	1.161	1676	ENSG00000160049			A_other	Dffa (MGI:1196227)
chr1	10474945	10630757	1p36.2	1p36.22	601791	PEX14, PBD13A	Peroxisome biogenesis factor 14	PEX14	0.518	5195	ENSG00000142655		Peroxisome biogenesis disorder 13A (Zellweger), 614887 (3), Autosomal recessive	AR	Pex14 (MGI:1927868)
chr1	10636603	10796649	1p36.22	1p36.22	609895	CASZ1, SRG	Castor zinc finger protein 1	CASZ1	0.152	54897	ENSG00000130940			A_other	Casz1 (MGI:1196251)
chr1	11012653	11030527	1p36.2	1p36.22	605078	TARDBP, TDP43, ALS10	TAR DNA-binding protein	TARDBP	0.275	23435	ENSG00000120948	pseudogenes on 2, 6, 8, 13, 20	Frontotemporal lobar degeneration, TARDBP-related, 612069 (3), Autosomal dominant; Amyotrophic lateral sclerosis 10, with or without FTD, 612069 (3), Autosomal dominant	AD	Tardbp (MGI:2387629)
chr1	11026522	11047238	1p36.3-p36.2	1p36.22	605102	MASP2	Mannan-binding lectin serine protease 2	MASP2	1.146	10747	ENSG00000009724		MASP2 deficiency, 613791 (3), Autosomal recessive	AR	Masp2 (MGI:1330832)
chr1	11054588	11060052	1p36-p22	1p36.22	182891	SRM, SPS1	Spermidine synthase-1	SRM	0.571	6723	ENSG00000116649	?pseudogene on 3p14-q21		A_other	Srm (MGI:102690)
chr1	11066612	11099868	1p36.22	1p36.22	605960	EXOSC10, PMSCL2	Exosome component 10	EXOSC10	0.738	5394	ENSG00000171824			A_other	Exosc10 (MGI:1355322)
chr1	11106534	11273496	1p36.2	1p36.22	601231	MTOR, FRAP1, SKS	Mechanistic target of rapamycin	MTOR	0.185	2475	ENSG00000198793		Focal cortical dysplasia, type II, somatic, 607341 (3); Smith-Kingsmore syndrome, 616638 (3), Autosomal dominant	AD	Mtor (MGI:1928394)
chr1	11189323	11195980	1p36.22	1p36.22	618517	ANGPTL7, CDT6	Angiopoietin-like 7	ANGPTL7	1.75	10218	ENSG00000171819			A_other	Angptl7 (MGI:3605801)
chr1	11273197	11299573	1p36.3	1p36.22	611632	UBIAD1, TERE1, SCCD	UbiA prenyltransferase domain-containing protein 1	UBIAD1	1.026	29914	ENSG00000120942		Corneal dystrophy, Schnyder type, 121800 (3), Autosomal dominant	AD	Ubiad1 (MGI:1918957)
chr1	11648386	11654428	1p36	1p36.22	607112	FBXO2, FBX2, FBG1, NFB42	F-box protein 2	FBXO2	0.997	26232	ENSG00000116661			A_other	Fbxo2 (MGI:2446216)
chr1	11654374	11663326	1p36.21	1p36.22	609111	FBXO44, FBX44, FBX6A, FBG3	F-box protein 44	FBXO44	1.139	93611	ENSG00000132879			A_other	Fbxo44 (MGI:1354744)
chr1	11664199	11674353	1p36.23	1p36.22	605647	FBXO6, FBX6, FBG2	F-box protein 6	FBXO6	0.841	26270	ENSG00000116663			A_other	Fbxo6 (MGI:1354743)
chr1	11674479	11691558	1p36	1p36.22	604094	MAD2L2, MAD2B, FANCV	Mitotic arrest-deficient 2 like 2	MAD2L2	0.717	10459	ENSG00000116670	mutation identified in 1 FANCV patient; pseudogene on 14q21-q23	?Fanconi anemia, complementation group V, 617243 (3), Autosomal recessive	AR	Mad2l2 (MGI:1919140)
chr1	11686634	11725856	1p36.22	1p36.22	612682	DRAXIN, C1orf187	Dorsal inhibitory axon guidance protein	DRAXIN	1.527	374946	ENSG00000162490			A_other	Draxin (MGI:1917683)
chr1	11785722	11806102	1p36.3	1p36.22	607093	MTHFR	Methylenetetrahydrofolate reductase	MTHFR	0.922	4524	ENSG00000177000		{Vascular disease, susceptibility to} (3); Homocystinuria due to MTHFR deficiency, 236250 (3), Autosomal recessive; {Thromboembolism, susceptibility to}, 188050 (3), Autosomal dominant; {Schizophrenia, susceptibility to}, 181500 (3), Autosomal dominant; {Neural tube defects, susceptibility to}, 601634 (3), Autosomal recessive	ADR	Mthfr (MGI:106639)
chr1	11806190	11843129	1p36	1p36.22	602726	CLCN6, CONRIBA	Chloride channel 6	CLCN6	0.608	1185	ENSG00000011021		Neurodegeneration, childhood-onset, hypotonia, respiratory insufficiency and brain imaging abnormalities, 619173 (3), Autosomal dominant	AD	Clcn6 (MGI:1347049)
chr1	11845708	11847782	1p36.2	1p36.22	108780	NPPA, PND, ANP, ATFB6, ATRST2	Natriuretic peptide precursor A	NPPA	1.741	4878	ENSG00000175206		Atrial standstill 2, 615745 (3), Autosomal recessive; Atrial fibrillation, familial, 6, 612201 (3), Autosomal dominant	ADR	Nppa (MGI:97367)
chr1	11857463	11858944	1p36.2	1p36.22	600295	NPPB, BNP	Natriuretic peptide precursor B	NPPB	1.862	4879	ENSG00000120937			A_other	Nppb (MGI:97368)
chr1	11934716	11975536	1p36.3-p36.2	1p36.22	153454	PLOD1, LH1, LLH, EDSKCL1	Procollagen-lysine, 2-oxoglutarate 5-dioxygenase (lysine hydroxylase)	PLOD1	0.938	5351	ENSG00000083444		Ehlers-Danlos syndrome, kyphoscoliotic type, 1, 225400 (3), Autosomal recessive	AR	Plod1 (MGI:99907)
chr1	11980214	12013507	1p36.2	1p36.22	608507	MFN2, KIAA0214, CMT2A2A, HMSN6A, CMT2A2B	Mitofusin 2	MFN2	0.282	9927	ENSG00000116688		Charcot-Marie-Tooth disease, axonal, type 2A2A, 609260 (3), Autosomal dominant; Charcot-Marie-Tooth disease, axonal, type 2A2B, 617087 (3), Autosomal recessive; Hereditary motor and sensory neuropathy VIA, 601152 (3), Autosomal dominant	ADR	Mfn2 (MGI:2442230)
chr1	12019465	12032044	1p36.22	1p36.22	608772	MIIP, IIP45	Migration and invasion inhibitory protein	MIIP	1.737	60672	ENSG00000116691			A_other	Miip (MGI:106506)
chr1	12063302	12144212	1p36	1p36.22	153243	TNFRSF8, CD30, D1S166E	Tumor necrosis factor receptor superfamily, member 8 (CD30 antigen; Ki-1 antigen)	TNFRSF8	0.359	943	ENSG00000120949			A_other	Tnfrsf8 (MGI:99908)
chr1	12166947	12209221	1p36.3-p36.2	1p36.22	191191	TNFRSF1B, TNFR2, TNFBR	Tumor necrosis factor receptor superfamily, member 1B	TNFRSF1B	0.476	7133	ENSG00000028137			A_other	Tnfrsf1b (MGI:1314883)
chr1	12230029	12512046	1p36.22-p36.21	1p36.22-p36.21	608877	VPS13D, SCAR4	Vacuolar protein sorting 13 homolog D	VPS13D	0.332	55187	ENSG00000048707		Spinocerebellar ataxia, autosomal recessive 4, 607317 (3), Autosomal recessive	AR	Vps13d (MGI:2448530)
chr1	12567909	12618209	1p36.1	1p36.21	612830	DHRS3, RETSDR1	Short-chain dehydrogenase/reductase family, member 3	DHRS3	0.674	9249	ENSG00000162496			A_other	Dhrs3 (MGI:1315215)
chr1	13474972	13514002	1p36.21	1p36.21	615212	LRRC38	Leucine-rich repeat-containing protein 38	LRRC38	1.076	126755	ENSG00000162494			A_other	Lrrc38 (MGI:2442845)
chr1	13583756	13617956	1p36.21	1p36.21	608863	PDPN, TI1A, T1A2, GP36, OTS8, AGGRUS	Podoplanin	PDPN	1.152	10630	ENSG00000162493			A_other	Pdpn (MGI:103098)
chr1	13698873	13825078	1p36	1p36.21	601196	PRDM2, RIZ	PR domain-containing protein 2 (retinoblastoma protein-binding zinc-finger protein RIZ)	PRDM2	0.222	7799	ENSG00000116731			A_other	Prdm2 (MGI:107628)
chr1	13893385	15118042	1p36.21	1p36.21	618301	KAZN	Kazrin, periplakin-interacting protein	KAZN	0.381	23254	ENSG00000189337			A_other	Kazn (MGI:1918779)
chr1	15409887	15430338	1p36.21	1p36.21	616450	EFHD2, SWS1	EF-hand domain family, member D2	EFHD2	1.275	79180	ENSG00000142634			A_other	Efhd2 (MGI:106504)
chr1	15438441	15449246	1p36.21	1p36.21	601405	CTRC, CLCR	Chymotrypsin	CTRC	1.692	11330	ENSG00000162438		{Pancreatitis, chronic, susceptibility to}, 167800 (3), Autosomal dominant	AD	Ctrc (MGI:1923951)
chr1	15456731	15472090	1p36.2	1p36.21	609443	CELA2A, ELA2A, AOMS4	Chymotrypsin-like elastase family, member 2A	CELA2A	1.83	63036	ENSG00000142615		Abdominal obesity-metabolic syndrome 4, 618620 (3), Autosomal dominant	AD	Cela2a (MGI:95316)
chr1	15476103	15491394	1p36.2	1p36.21	609444	CELA2B, ELA2B	Chymotrypsin-like elastase family, member 2B	CELA2B	1.112	51032	ENSG00000215704			A_other	Cela2a (MGI:95316)
chr1	15491400	15524911	1p36.3-p36.1	1p36.21	602234	CASP9, APAF3	Caspase 9, apoptosis-related cysteine protease	CASP9	0.974	842	ENSG00000132906			A_other	Casp9 (MGI:1277950)
chr1	15571698	15585050	1p36.21	1p36.21	617887	AGMAT, AUH	Agmatinase	AGMAT	1.539	79814	ENSG00000116771			A_other	Agmat (MGI:1923236)
chr1	15659712	15662032	1p36.1	1p36.21	601966	RSC1A1, RS1	Regulatory solute carrier protein, family 1, member 1	RSC1A1	1.522	6248	ENSG00000215695			A_other	Rsc1a1 (MGI:3526447)
chr1	15681505	15734768	1p36.21	1p36.21	609613	PLEKHM2, SKIP, KIAA0842	Pleckstrin homology domain-containing protein, family M, member 2	PLEKHM2	0.541	23207	ENSG00000116786			A_other	Plekhm2 (MGI:1916832)
chr1	15735087	15741391	1p36.21	1p36.21	610817	SLC25A34	Solute carrier family 25, member 34	SLC25A34	1.345	284723	ENSG00000162461			A_other	Slc25a34 (MGI:2686215)
chr1	15756169	15786589	1p36.13	1p36.21	607747	FBLIM1, FBLP1, MIGFILIN	Filamin-binding LIM protein 1	FBLIM1	1.254	54751	ENSG00000162458			A_other	Fblim1 (MGI:1921452)
chr1	15847706	15940455	1p36.13	1p36.21-p36.13	613484	SPEN, MINT, SHARP, HIAA0929, RATARS	Spen family transcriptional repressor	SPEN	0.071	23013	ENSG00000065526		Radio-Tartaglia syndrome, 619312 (3), Autosomal dominant	AD	Spen (MGI:1891706)
chr1	15900000	34300000	1p36.1-p35		601201	MEMO1	Methylation modifier for class I HLA		0.242	7795				A_other
chr1	15939932	15976131	1p36.2-p36.1	1p36.13	604084	ZBTB17, ZNF151, MIZ1	Zinc finger- and BTB domain-containing protein 17	ZBTB17	1.004	7709	ENSG00000116809			A_other	Zbtb17 (MGI:107410)
chr1	16014028	16019593	1p36.23-p34.3	1p36.13	610692	HSPB7, CVHSP	Heat-shock 27kD protein 7	HSPB7	0.119	27129	ENSG00000173641			A_other	Hspb7 (MGI:1352494)
chr1	16022035	16034049	1p36	1p36.13	602024	CLCNKA	Chloride channel, kidney, A	CLCNKA	1.112	1187	ENSG00000186510	11kb from CLCNKB; simultaneous mutation in CLCNKA and CLCNKB	Bartter syndrome, type 4b, digenic, 613090 (3), Digenic recessive	AR	Clcnka (MGI:1329026)
chr1	16043781	16057325	1p36	1p36.13	602023	CLCNKB	Chloride channel, kidney, B	CLCNKB	1.705	1188	ENSG00000184908	unequal crossingover with CLCNKA	Bartter syndrome, type 3, 607364 (3), Autosomal recessive; Bartter syndrome, type 4b, digenic, 613090 (3), Digenic recessive	AR	Clcnkb (MGI:1930643)
chr1	16124336	16156103	1p36.1	1p36.13	176946	EPHA2, ECK, CTPP1, CTPA, ARCC2, CTRCT6	Ephrin receptor EphA2	EPHA2	0.373	1969	ENSG00000142627		Cataract 6, multiple types, 116600 (3), Autosomal dominant	AD	Epha2 (MGI:95278)
chr1	16197853	16212699	1p36.13	1p36.13	612496	ARHGEF19, WGEF	RHO guanine nucleotide exchange factor 19	ARHGEF19	1.151	128272	ENSG00000142632			A_other	Arhgef19 (MGI:1925912)
chr1	16246839	16352479	1p36.23-p36.11	1p36.13	609109	FBXO42, FBX42, KIAA1332	F-box protein 42	FBXO42	0.274	54455	ENSG00000037637			A_other	Fbxo42 (MGI:1924992)
chr1	16440723	16460077	1p36.13	1p36.13	611624	NECAP2	NECAP endocytosis-associated protein 2	NECAP2	1.451	55707	ENSG00000157191			A_other	Necap2 (MGI:1913397)
chr1	16562322	16613563	1p36.2	1p36.13	610501	NBPF1, KIAA1693	Neuroblastoma breakpoint family, member 1	NBPF1	1.147	55672	ENSG00000219481	pseudogenes on 3 and 5		A_other
chr1	16914081	16972978	1p36.11	1p36.13	615776	CROCC, ROOTLETIN, KIAA0445	Ciliary rootlet coiled-coil protein	CROCC	0.71	9696	ENSG00000058453			A_other	Crocc (MGI:3529431)
chr1	16974501	16981582	1p36.1-p35	1p36.13	156790	MFAP2, MAGP, MAGP1	Microfibrillar-associated protein-2	MFAP2	1.228	4237	ENSG00000117122			A_other	Mfap2 (MGI:99559)
chr1	16985957	17011971	1p36	1p36.13	610513	ATP13A2, PARK9, KRPPD, SPG78	ATPase 13A2	ATP13A2	0.584	23400	ENSG00000159363	mutation identified in 1 family with CLN12	Spastic paraplegia 78, autosomal recessive, 617225 (3), Autosomal recessive; Kufor-Rakeb syndrome, 606693 (3), Autosomal recessive	AR	Atp13a2 (MGI:1922022)
chr1	17018721	17054031	1p36.1-p35	1p36.13	185470	SDHB, SDH2, SDHIP, PGL4, MC2DN4	Succinate dehydrogenase complex, subunit B, iron sulfur (Ip)	SDHB	0.825	6390	ENSG00000117118	1 of 2 polypeptides	Paragangliomas 4, 115310 (3), Autosomal dominant; Mitochondrial complex II deficiency, nuclear type 4, 619224 (3), Autosomal recessive; Gastrointestinal stromal tumor, 606764 (3), Autosomal dominant, Isolated cases; Pheochromocytoma, 171300 (3), Autosomal dominant; Paraganglioma and gastric stromal sarcoma, 606864 (3)	ADR	Sdhb (MGI:1914930)
chr1	17066760	17119452	1p36.13	1p36.13	607935	PADI2	Peptidylarginine deiminase, type II	PADI2	0.891	11240	ENSG00000117115			A_other	Padi2 (MGI:1338892)
chr1	17205124	17246006	1p36.13	1p36.13	607934	PADI1	Peptidylarginine deiminase, type I	PADI1	1.136	29943	ENSG00000142623			A_other	Padi1 (MGI:1338893)
chr1	17249078	17284232	1p36.13	1p36.13	606755	PADI3, UHS1	Peptidylarginine deiminase, type III	PADI3	0.943	51702	ENSG00000142619		Uncombable hair syndrome, 191480 (3), Autosomal recessive	AR	Padi3 (MGI:1338891)
chr1	17308194	17364003	1p36.13	1p36.13	605347	PADI4, PADI5, PAD	Peptidylarginine deiminase, type IV	PADI4	1.136	23569	ENSG00000159339			A_other	Padi4 (MGI:1338898)
chr1	17513441	17697874	1p36.13	1p36.13	612494	ARHGEF10L, GRINCHGEF, KIAA1626	RHO guanine nucleotide exchange factor 10-like protein	ARHGEF10L	0.442	55160	ENSG00000074964			A_other	Arhgef10l (MGI:1920004)
chr1	18630845	18748865	1p36.2-p36.12	1p36.13	167410	PAX7, RMS2, MYOSCO	Paired box gene 7	PAX7	0.558	5081	ENSG00000009709	fused with FKHR in rhabdomyosarcoma	Rhabdomyosarcoma 2, alveolar, 268220 (3), Somatic mutation; Myopathy, congenital, progressive, with scoliosis, 618578 (3), Autosomal recessive	AR	Pax7 (MGI:97491)
chr1	18839598	18859659	1p36	1p36.13	606226	TAS1R2, T1R2	Taste receptor type 1, member 2	TAS1R2	1.286	80834	ENSG00000179002			A_other	Tas1r2 (MGI:1933546)
chr1	18871429	18902554	1p36	1p36.13	606811	ALDH4A1, ALDH4, P5CDH	Aldehyde dehydrogenase 4 family, member A1 (delta-1-pyrroline 5-carboxylate dehydrogenase)	ALDH4A1	0.714	8659	ENSG00000159423		Hyperprolinemia, type II, 239510 (3), Autosomal recessive	AR	Aldh4a1 (MGI:2443883)
chr1	19074507	19214331	1p36.13	1p36.13	609890	UBR4, ZUBR1, RBAF600, KIAA1307	Ubiquitin protein ligase E3 component n-recognin 4	UBR4	0.095	23352	ENSG00000127481			A_other	Ubr4 (MGI:1916366)
chr1	19215659	19251523	1p36.13	1p36.13	616846	EMC1, KIAA0090, CAVIPMR	Endoplasmic reticulum membrane protein complex, subunit 1	EMC1	1.009	23065	ENSG00000127463		Cerebellar atrophy, visual impairment, and psychomotor retardation, 616875 (3), Autosomal recessive	AR	Emc1 (MGI:2443696)
chr1	19265981	19274121	1p36.13	1p36.13	608478	AKR7A4, AFAR3	Aldo-keto reductase family 7, member A4	AKR7L	1.586	246181	ENSG00000211454			A_other	Akr7a5 (MGI:107796)
chr1	19274228	19289361	1p36.13	1p36.13	608477	AKR7A3, AFAR2	Aldo-keto reductase family 7, member A3	AKR7A3	1.928	22977	ENSG00000162482			A_other	Akr7a5 (MGI:107796)
chr1	19302707	19312145	1p36.13	1p36.13	603418	AKR7A2, AKR7, AFAR	Aldo-keto reductase family 7, member A2	AKR7A2	1.522	8574	ENSG00000053371	pseudogenes on Xq25 and 1p12		A_other	Akr7a5 (MGI:107796)
chr1	19312301	19332610	1p36.13	1p36.13	614760	PQLC2	PQ loop repeat-containing protein 2	SLC66A1	1.004	54896	ENSG00000040487			A_other	Slc66a1 (MGI:2384837)
chr1	19338774	19485538	1p36.1	1p36.13	601572	CAPZB, CAPPB	Capping protein (actin filament) muscle Z-line, beta	CAPZB	0.379	832	ENSG00000077549			A_other	Capzb (MGI:104652)
chr1	19643228	19658451	1p36.13-p36.11	1p36.13	600613	D1S1733E, DAN	Differential-screening-selected gene aberrant in neuroblastoma	NBL1	1.023	4681	ENSG00000158747	aberrant in some neuroblastomas		A_other	Nbl1 (MGI:104591)
chr1	19664874	19680965	1p36-p35	1p36.13	601109	HTR6	5-hydroxytryptamine (serotonin) receptor-6	HTR6	1.275	3362	ENSG00000158748			A_other	Htr6 (MGI:1196627)
chr1	19814028	19815282	1p36.13	1p36.13	617163	RNF186	Ring finger protein 186	RNF186	1.389	54546	ENSG00000178828			A_other	Rnf186 (MGI:1914075)
chr1	19881707	19912944	1p36.13	1p36.13	611758	OTUD3, KIAA0459	OTU domain-containing protein 3	OTUD3	0.922	23252	ENSG00000169914			A_other	Otud3 (MGI:1920412)
chr1	19920008	19923616	1p36	1p36.13	618320	PLA2G2E	Secretory phospholipase A2, group IIE	PLA2G2E	1.736	30814	ENSG00000188784			A_other	Pla2g2e (MGI:1349660)
chr1	19975430	19980433	1p35	1p36.13	172411	PLA2G2A, PLA2B, PLA2L, MOM1	Phospholipase A2, group IIA, platelets, synovial fluid	PLA2G2A	1.292	5320	ENSG00000188257	germline mutation identified in 1 CRC patient	{?Colorectal cancer, susceptibility to}, 114500 (3), Autosomal dominant, Somatic mutation	AD	Pla2g2a (MGI:104642)
chr1	20028348	20091910	1p36-p34	1p36.13	601192	PLA2G5, FRFB	Phospholipase A2, group V	PLA2G5	1.57	5322	ENSG00000127472		[Fleck retina, familial benign], 228980 (3), Autosomal recessive	AR	Pla2g5 (MGI:101899)
chr1	20111938	20119535	1p36.12	1p36.12	605630	PLA2G2D, SPLASH	Phospholipase A2, group IID	PLA2G2D	1.786	26279	ENSG00000117215			A_other	Pla2g2d (MGI:1341796)
chr1	20139322	20150385	1p35	1p36.12	616793	PLA2G2F	Phospholipase A2, group IIf	PLA2G2F	1.817	64600	ENSG00000158786			A_other	Pla2g2f (MGI:1349661)
chr1	20183006	20196049	1p36.12	1p36.12	616783	UBXN10	UBX domain protein 10	UBXN10	1.129	127733	ENSG00000162543			A_other	Ubxn10 (MGI:2443123)
chr1	20482390	20486209	1p36.12	1p36.12	614986	CAMK2N1	Calcium/calmodulin-dependent protein kinase II inhibitor 1	CAMK2N1	1.67	55450	ENSG00000162545			A_other	Camk2n1 (MGI:1913509)
chr1	20499447	20508482	1p36.12	1p36.12	612037	MUL1, MULAN, C1orf166	Mitochondrial ubiquitin ligase activator of NFKB1	MUL1	1.152	79594	ENSG00000090432			A_other	Mul1 (MGI:1915600)
chr1	20589096	20618902	1p36.2-p35	1p36.12	123920	CDA	Cytidine deaminase	CDA	1.318	978	ENSG00000158825			A_other	Cda (MGI:1919519)
chr1	20633457	20651510	1p36	1p36.12	608309	PINK1, PARK6	PTEN-induced putative kinase 1	PINK1	1.136	65018	ENSG00000158828		Parkinson disease 6, early onset, 605909 (3), Autosomal recessive	AR	Pink1 (MGI:1916193)
chr1	20651776	20661368	1p36.1	1p36.12	602202	DDOST, OST, OST48, CDG1R	Dolichyl-diphosphooligosaccharide-protein glycosyltransferase	DDOST	0.731	1650	ENSG00000244038	mutation (cmpd het) identified in 1 CDG1R patient	?Congenital disorder of glycosylation, type Ir, 614507 (3), Autosomal recessive	AR	Ddost (MGI:1194508)
chr1	20664013	20718006	1p36.12	1p36.12	605037	KIF17, KIAA1405	Kinesin family member 17	KIF17	1.053	57576	ENSG00000117245			A_other	Kif17 (MGI:1098229)
chr1	20740265	20787306	1p36.12	1p36.12	616072	HP1BP3, HP1BP74	Heterochromatin protein 1-binding protein 3	HP1BP3	0.3	50809	ENSG00000127483			A_other	Hp1bp3 (MGI:109369)
chr1	20806291	21176896	1p36.12	1p36.12	603929	EIF4G3, EIF4GII	Eukaryotic translation initiation factor 4-gamma, 3	EIF4G3	0.112	8672	ENSG00000075151			A_other	Eif4g3 (MGI:1923935)
chr1	21217249	21345503	1p36.1	1p36.12	600423	ECE1	Endothelin converting enzyme 1	ECE1	0.321	1889	ENSG00000117298	mutation identified in 1 HCAD patient	{Hypertension, essential, susceptibility to}, 145500 (3), Multifactorial; ?Hirschsprung disease, cardiac defects, and autonomic dysfunction, 613870 (3), Autosomal dominant	AD	Ece1 (MGI:1101357)
chr1	21436774	21484899	1p36.2	1p36.12	612992	NBPF3	Neuroblastoma breakpoint family, member 3	NBPF3	1.151	84224	ENSG00000142794			A_other
chr1	21508983	21578411	1p36.1-p34	1p36.12	171760	ALPL, HOPS, TNSALP, HPPA, HPPO, HPPI, HPPC	Alkaline phosphatase, liver/bone/kidney	ALPL	0.693	249	ENSG00000162551		Odontohypophosphatasia, 146300 (3), Autosomal dominant, Autosomal recessive; Hypophosphatasia, infantile, 241500 (3), Autosomal recessive; Hypophosphatasia, childhood, 241510 (3), Autosomal recessive; Hypophosphatasia, adult, 146300 (3), Autosomal dominant, Autosomal recessive	ADR	Alpl (MGI:87983)
chr1	21596220	21669412	1p36.1-p35	1p36.12	600278	RAP1GA1	RAP1, GTPase activating protein 1	RAP1GAP	0.349	5909	ENSG00000076864			A_other	Rap1gap (MGI:109338)
chr1	21678297	21784145	1p36	1p36.12	617445	USP48, USP31	Ubiquitin-specific peptidase 48	USP48	0.161	84196	ENSG00000090686			A_other	Usp48 (MGI:2158502)
chr1	21822243	21937309	1p36.1	1p36.12	142461	HSPG2, PLC, SJS, SJA, SJS1	Heparan sulfate proteoglycan of basement membrane (perlecan)	HSPG2	0.412	3339	ENSG00000142798		Dyssegmental dysplasia, Silverman-Handmaker type, 224410 (3), Autosomal recessive; Schwartz-Jampel syndrome, type 1, 255800 (3), Autosomal recessive	AR	Hspg2 (MGI:96257)
chr1	21977021	21989353	1p36.12	1p36.12	618694	CELA3B	Chymotrypsin-like elastase 3A	CELA3B	1.627	23436	ENSG00000219073	distal to CELA3A		A_other	Cela3b,Cela3a (MGI:1915118,MGI:3651647)
chr1	22001656	22012541	1p36.12	1p36.12	618693	CELA3A	Chymotrypsin-like elastase 3A	CELA3A	1.301	10136	ENSG00000142789	proximal to CELA3B		A_other	Cela3b,Cela3a (MGI:1915118,MGI:3651647)
chr1	22052708	22101359	1p36.1	1p36.12	116952	CDC42, TKS	Cell division cycle 42 (GTP-binding protein, 25kD)	CDC42	0.501	998	ENSG00000070831		Takenouchi-Kosaki syndrome, 616737 (3), Autosomal dominant	AD	Cdc42 (MGI:106211)
chr1	22117307	22143980	1p35	1p36.12	603490	WNT4, SERKAL	Wingless-type MMTV integration site family, member 4	WNT4	0.651	54361	ENSG00000162552	mutation identified in 1 SERKAL family	?SERKAL syndrome, 611812 (3), Autosomal recessive; Mullerian aplasia and hyperandrogenism, 158330 (3), Autosomal dominant	ADR	Wnt4 (MGI:98957)
chr1	22428837	22531153	1p36	1p36.12	612106	ZBTB40, KIAA0478	Zinc finger- and BTB domain-containing protein 40	ZBTB40	0.693	9923	ENSG00000184677			A_other	Zbtb40 (MGI:2682254)
chr1	22563488	22603594	1p36.12	1p36.12	176945	EPHA8, EEK, HEK3	Ephrin receptor EphA8 (eph- and elk-related kinase)	EPHA8	0.712	2046	ENSG00000070886			A_other	Epha8 (MGI:109378)
chr1	22636462	22639677	1p36.3-p34.1	1p36.12	120550	C1QA	Complement component 1, q subcomponent, A chain	C1QA	1.153	712	ENSG00000173372		C1q deficiency, 613652 (3), Autosomal recessive	AR	C1qa (MGI:88223)
chr1	22643632	22648107	1p36.3-p34.1	1p36.12	120575	C1QC, C1QG	Complement component 1, q subcomponent, C chain	C1QC	1.094	714	ENSG00000159189		C1q deficiency, 613652 (3), Autosomal recessive	AR	C1qc (MGI:88225)
chr1	22653235	22661636	1p36.3-p34.1	1p36.12	120570	C1QB	Complement component 1, q subcomponent, B chain	C1QB	1.044	713	ENSG00000173369		C1q deficiency, 613652 (3), Autosomal recessive	AR	C1qb (MGI:88224)
chr1	22710769	22921499	1p36.1-p35	1p36.12	600997	EPHB2, EPHT3, DRT, ERK, PCBC, CAPB, BDPLT22	eph tyrosine kinase 3 (ephrin receptor EphB2)	EPHB2	0.184	2048	ENSG00000133216	mutation identified in 1 BDPLT22 family	?Bleeding disorder, platelet-type, 22, 618462 (3), Autosomal recessive; {Prostate cancer/brain cancer susceptibility, somatic}, 603688 (3)	AR	Ephb2 (MGI:99611)
chr1	23019442	23083690	1p36.12	1p36.12	609132	KDM1A, LSD1, AOF2, BHC110, KIAA0601, CPRF	Lysine demethylase 1A	KDM1A	0.276	23028	ENSG00000004487		Cleft palate, psychomotor retardation, and distinctive facial features, 616728 (3), Autosomal dominant	AD	Kdm1a (MGI:1196256)
chr1	23084029	23177807	1p36	1p36.12	601422	LUZP1	Leucine zipper protein 1	LUZP1	0.402	7798	ENSG00000169641			A_other	Luzp1 (MGI:107629)
chr1	23191894	23217501	1p36.3-p34.3	1p36.12	182133	HTR1D	5-hydroxytryptamine (serotonin) receptor-1D	HTR1D	1.296	3352	ENSG00000179546			A_other	Htr1d (MGI:96276)
chr1	23304687	23344315	1p36.11	1p36.12	607201	HNRPR, HNRNPR	Heterogeneous nuclear ribonucleoprotein R	HNRNPR	0.21	10236	ENSG00000125944			A_other	Hnrnpr (MGI:1891692)
chr1	23359447	23369835	1p36	1p36.12	611703	ZNF436, KIAA1710	Zinc finger protein 436	ZNF436	0.878	80818	ENSG00000125945			A_other	Zfp46 (MGI:99192)
chr1	23380908	23424775	1p36.12	1p36.12	604128	TCEA3	Transcription elongation factor A, 3	TCEA3	0.73	6920	ENSG00000204219			A_other	Tcea3 (MGI:1196908)
chr1	23428562	23484630	1p36.13	1p36.12	616594	ASAP3, UPLC1, CENTB6, DDEFL1, ACAP4	ARF GTPase-activating protein with SH3 domain, ankyrin repeat, and PH domain 3	ASAP3	0.711	55616	ENSG00000088280			A_other	Asap3 (MGI:2684986)
chr1	23505695	23531249	1p36	1p36.12	600426	E2F2	E2F transcription factor 2	E2F2	0.561	1870	ENSG00000007968			A_other	E2f2 (MGI:1096341)
chr1	23557925	23559500	1p36.13-p36.12	1p36.12	600277	ID3	Inhibitor of DNA binding 3, dominant negative, helix-loop-helix protein	ID3	0.709	3399	ENSG00000117318			A_other	Id3 (MGI:96398)
chr1	23627333	23640567	1p36.1	1p36.11	607305	MDS2	Myelodysplasia syndrome gene 2	MDS2	0.984	259283	ENSG00000197880	fused with ETV6 in myelodysplastic syndrome		A_other
chr1	23691778	23696834	1p36.1-p35	1p36.11	604175	RPL11, DBA7	Ribosomal protein L11	RPL11	0.296	6135	ENSG00000142676		Diamond-Blackfan anemia 7, 612562 (3), Autosomal dominant	AD	Rpl11,Gm10036 (MGI:1914275,MGI:3642334)
chr1	23743470	23762058	1p36.1	1p36.11	600786	TCEB3	Transcription elongation factor B (SIII), polypeptide 3 (110kD, elongin A)	ELOA	0.119	6924	ENSG00000011007			A_other	Eloa (MGI:1351315)
chr1	23778416	23788231	1p36.11	1p36.11	618784	PITHD1, C1orf128	PITH domain containing 1	PITHD1	0.965	57095	ENSG00000057757			A_other	Pithd1 (MGI:1913443)
chr1	23790788	23795538	1p36.11	1p36.11	616143	LYPLA2, APT2	Lysophospholipase II	LYPLA2	0.344	11313	ENSG00000011009			A_other	Lypla2 (MGI:1347000)
chr1	23795598	23800753	1p36-p35	1p36.11	606953	GALE	UDP galactose-4-epimerase	GALE	1.388	2582	ENSG00000117308		Galactose epimerase deficiency, 230350 (3), Autosomal recessive	AR	Gale (MGI:1921496)
chr1	23801884	23825428	1pter-p33	1p36.11	613898	HMGCL	3-hydroxy-3-methylglutaryl-Coenzyme A lyase	HMGCL	1.112	3155	ENSG00000117305		HMG-CoA lyase deficiency, 246450 (3), Autosomal recessive	AR	Hmgcl (MGI:96158)
chr1	23845076	23868331	1p34	1p36.11	612280	FUCA1	Fucosidase, alpha-L- 1, tissue	FUCA1	0.944	2517	ENSG00000179163	8cM distal to RH; pseudogene on 2q31-q32	Fucosidosis, 230000 (3), Autosomal recessive	AR	Fuca1 (MGI:95593)
chr1	23870514	23913361	1p36	1p36.11	605051	CNR2, CB2, CX5	Cannabinoid receptor 2	CNR2	1.683	1269	ENSG00000188822			A_other	Cnr2 (MGI:104650)
chr1	23959163	23963461	1p36.11	1p36.11	611882	PNRC2	Proline-rich nuclear receptor coactivator 2	PNRC2	1.832	55629	ENSG00000189266			A_other	Pnrc2 (MGI:106512)
chr1	23964346	23980369	1p36.1	1p36.11	605221	SRSF10, FUSIP1, TASR, TASR1, TASR2	Splicine factor, serine/arginine-rich, 10	SRSF10	1.642	10772	ENSG00000188529	pseudogenes on chr. 9, 12, 20		A_other	Srsf10 (MGI:1333805)
chr1	24056040	24112134	1p36.11	1p36.11	616832	MYOM3	Myomesin 3	MYOM3	1.106	127294	ENSG00000142661			A_other	Myom3 (MGI:2685280)
chr1	24154155	24187294	1p36.11	1p36.11	607404	IFNLR1, IL28RA	Interferon, lambda receptor 1	IFNLR1	0.763	163702	ENSG00000185436			A_other	Ifnlr1 (MGI:2429859)
chr1	24319332	24364481	1p36.11	1p36.11	608317	GRHL3, SOM, TFCP2L4, VWS2	Grainyhead-like 3	GRHL3	0.277	57822	ENSG00000158055		Van der Woude syndrome 2, 606713 (3), Autosomal dominant	AD	Grhl3 (MGI:2655333)
chr1	24356998	24415532	1p36.11	1p36.11	615826	STPG1, MAPO2, C1orf201	Sperm-tail PG-rich repeat-containing protein 1	STPG1	1.339	90529	ENSG00000001460			A_other	Stpg1 (MGI:1926056)
chr1	24502343	24541039	1p35.2-p33	1p36.11	605860	RCAN3, DSCR1L2, MCIP3	Regulator of calcineurin 3	RCAN3	1.313	11123	ENSG00000117602			A_other	Rcan3 (MGI:1858220)
chr1	24643272	24673280	1p36.11	1p36.11	605975	SRRM1, SRM160	Serine/arginine repetitive matrix 1 (ser/arg-related nuclear matrix protein, 160kD)	SRRM1	0.146	10250	ENSG00000133226			A_other	Srrm1 (MGI:1858303)
chr1	24745446	24844320	1p36.11	1p36.11	606536	CLIC4, MTCLIC	Chloride intracellular channel 4	CLIC4	1.159	25932	ENSG00000169504			A_other	Clic4 (MGI:1352754)
chr1	24899510	24965157	1p36	1p36.11	600210	RUNX3, CBFA3, PEBP2A3, AML2	Runt-related transcription factor 3	RUNX3	0.424	864	ENSG00000020633			A_other	Runx3 (MGI:102672)
chr1	25222275	25232501	1p36.11	1p36.11	607090	SYF2, P29	SYF2 pre-mRNA splicing factor	SYF2	0.833	25949	ENSG00000117614			A_other	Syf2 (MGI:1915842)
chr1	25272392	25330444	1p36.2-p34	1p36.11	111680	RHD	Rhesus system D polypeptide	RHD	0.951	6007	ENSG00000187010		[Rh-negative blood type] (3)	A_other	Rhd (MGI:1202882)
chr1	25338333	25362360	1p36.11	1p36.11	605348	TMEM50A, SMP1	Transmembrane protein 50A	TMEM50A	0.742	23585	ENSG00000183726	between RHD and RHCE		A_other	Tmem50a (MGI:1919067)
chr1	25360658	25430192	1p36.2-p34	1p36.11	111700	RHCE, RHNA	Rhesus system C and E polypeptides	RHCE	0.768	6006	ENSG00000188672	?order: C-E-D	Rh-null disease, amorph type, 617970 (3); [Blood group, Rhesus] (3)	A_other	Rhd (MGI:1202882)
chr1	25543587	25590399	1p36-p35	1p36.11	605747	LDLRAP1, ARH, FHCB2, FHCB1, FHCL4	Low density lipoprotein receptor adaptor protein 1	LDLRAP1	1.163	26119	ENSG00000157978		Hypercholesterolemia, familial, 4, 603813 (3), Autosomal recessive	AR	Ldlrap1 (MGI:2140175)
chr1	25616790	25786206	1p36.13-p35.1	1p36.11	616772	MAN1C1	Mannosidase, alpha, class 1C, member 1	MAN1C1	0.434	57134	ENSG00000117643			A_other	Man1c1 (MGI:2446214)
chr1	25861483	25876706	1p36.11	1p36.11	607779	PAQR7, MPRA, PGLP	Progestin and ADIPOQ receptor family, member 7	PAQR7	1.175	164091	ENSG00000182749			A_other	Paqr7 (MGI:1919154)
chr1	25884178	25906879	1p36.1-p35	1p36.11	151442	STMN1, LAP18, SMN	Stathmin	STMN1	0.944	3925	ENSG00000117632			A_other	Stmn1 (MGI:96739)
chr1	25959763	25998163	1p36.11	1p36.11	602344	PAFAH2	Platelet-activating factor acetylhydrolase 2	PAFAH2	1.113	5051	ENSG00000158006			A_other	Pafah2 (MGI:2140321)
chr1	26021774	26036463	1p36.1	1p36.11	601738	EXTL1	Exostosin-like 1	EXTL1	1.082	2134	ENSG00000158008			A_other	Extl1 (MGI:1888742)
chr1	26037251	26046117	1p36.11	1p36.11	609617	SLC30A2, ZNT2, TNZD	Solute carrier family 30 (zinc transporter), member 2	SLC30A2	0.615	7780	ENSG00000158014		Zinc deficiency, transient neonatal, 608118 (3), Autosomal dominant	AD	Slc30a2 (MGI:106637)
chr1	26051300	26067632	1p36.11	1p36.11	606131	TRIM63, RNF28, SMRZ, MURF1	Tripartite motif containing 63	TRIM63	1.469	84676	ENSG00000158022			A_other	Trim63 (MGI:2447992)
chr1	26109130	26125554	1p35.3	1p36.11	610785	PDIK1L	PDLIM1-interacting kinase 1-like	PDIK1L	0.643	149420	ENSG00000175087			A_other	Pdik1l (MGI:2385213)
chr1	26169907	26170872	1p36.11	1p36.11	616698	ZNF593, ZT86	Zinc finger protein 593	ZNF593	1.693	51042	ENSG00000142684			A_other	Zfp593 (MGI:1915290)
chr1	26177490	26189883	1p36.11	1p36.11	603272	CNKSR1, CNK1	Connector enhancer of KSR 1	CNKSR1	1.282	10256	ENSG00000142675			A_other	Cnksr1 (MGI:2670958)
chr1	26189961	26202963	1p35.3	1p36.11	609121	CATSPER4	Cation channel, sperm-associated, 4	CATSPER4	1.123	378807	ENSG00000188782			A_other	Catsper4 (MGI:3043288)
chr1	26234178	26278807	1p36.11	1p36.11	618898	CEP85, CCDC21	Centrosomal protein, 85kD	CEP85	0.53	64793	ENSG00000130695			A_other	Cep85 (MGI:1917262)
chr1	26280085	26281521	1p36.11	1p36.11	615679	SH3BGRL3	SH3 domain-binding glutamic acid-rich protein-like protein 3	SH3BGRL3	1.059	83442	ENSG00000142669			A_other	Sh3bgrl3 (MGI:1920973)
chr1	26282281	26318354	1p36.11	1p36.11	609151	UBXN11, SOC	UBX domain protein 11	UBXN11	1.142	91544	ENSG00000158062			A_other	Ubxn11 (MGI:1914836)
chr1	26317957	26320522	1p36.11	1p36.11	114280	CD52, CDW52	CD52 molecule	CD52	1.698	1043	ENSG00000169442			A_other	Cd52 (MGI:1346088)
chr1	26361631	26374535	1p36.11	1p36.11	616775	ZNF683, HOBIT	Zinc finger protein 683	ZNF683	1.34	257101	ENSG00000176083			A_other	Zfp683 (MGI:3650254)
chr1	26410777	26429727	1p36.11	1p36.11	611043	LIN28A	lin-28 homolog A	LIN28A	1.028	79727	ENSG00000131914			A_other	Lin28a (MGI:1890546)
chr1	26432320	26471305	1p36.11	1p36.11	608172	DHDDS, HDS, RP59, DEDSM	Dehydrodolichyl diphosphate synthase	DHDDS	0.51	79947	ENSG00000117682	mutation identified in 1 CDG1BB patient	Developmental delay and seizures with or without movement abnormalities, 617836 (3), Autosomal dominant; ?Congenital disorder of glycosylation, type 1bb, 613861 (3), Autosomal recessive; Retinitis pigmentosa 59, 613861 (3), Autosomal recessive	ADR	Dhdds (MGI:1914672)
chr1	26472439	26476641	1p36.1	1p36.11	163910	HMGN2, HMG17	High-mobility group nucleosomal binding protein 2	HMGN2	0.459	3151	ENSG00000198830			A_other	Gm10282,Hmgn2 (MGI:3704312,MGI:96136)
chr1	26529760	26575027	1p36.1	1p36.11	601684	RPS6KA1, RSK1	Ribosomal protein S6 kinase A1	RPS6KA1	0.515	6195	ENSG00000117676			A_other	Rps6ka1 (MGI:104558)
chr1	26696014	26782103	1p35.3	1p36.11	603024	ARID1A, C1orf4, B120, SMARCF1, MRD14, CSS2	AT rich interactive domain 1A, SWI-like	ARID1A	0.071	8289	ENSG00000117713		Coffin-Siris syndrome 2, 614607 (3), Autosomal dominant	AD	Arid1a (MGI:1935147)
chr1	26787053	26800658	1p36.11	1p36.11	610274	PIGV, HPMRS1	Phosphatidylinositol glycan, class V	PIGV	1.238	55650	ENSG00000060642		Hyperphosphatasia with mental retardation syndrome 1, 239300 (3), Autosomal recessive	AR	Pigv (MGI:2442480)
chr1	26863148	26864455	1p36.11	1p36.11	601290	SFN	Stratifin	SFN	0.704	2810	ENSG00000175793			A_other	Sfn (MGI:1891831)
chr1	26890487	26900466	1p36.11	1p36.11	617486	GPATCH3	G-patch domain-containing protein 3	GPATCH3	1.263	63906	ENSG00000198746			A_other	Gpatch3 (MGI:2442492)
chr1	26900568	26946870	1p36.11	1p36.11	610325	NUDC	Nuclear distribution C, dynein complex regulator	NUDC	0.382	10726	ENSG00000090273			A_other	Nudc (MGI:106014)
chr1	26911488	26914109	1p36.1	1p36.11	604630	NR0B2, SHP	Nuclear receptor subfamily 0, group B, member 2	NR0B2	1.638	8431	ENSG00000131910		Obesity, mild, early-onset, 601665 (3), Autosomal dominant, Multifactorial, Autosomal recessive	ADR	Nr0b2 (MGI:1346344)
chr1	26993662	27000890	1p36.11	1p36.11	616824	TRNP1	TMF1-regulated nuclear protein 1	TRNP1	1.755	388610	ENSG00000253368			A_other	Trnp1 (MGI:1916789)
chr1	27098808	27155124	1p36.1-p35	1p36.11	107310	SLC9A1, NHE1, APNH, LIKNS	Solute carrier family 9 (sodium/hydrogen exchanger), member 1 (antiporter, Na+/H+, amiloride sensitive)	SLC9A1	0.375	6548	ENSG00000090020		Lichtenstein-Knorr syndrome, 616291 (3), Autosomal recessive	AR	Slc9a1 (MGI:102462)
chr1	27342021	27353931	1p36.11	1p36.11	608042	SYTL1, SLP1, JFC1	Synaptotagmin-like protein 1	SYTL1	1.056	84958	ENSG00000142765			A_other	Sytl1 (MGI:1933365)
chr1	27355178	27368036	1p36.11	1p36.11	604468	MAP3K6, MAPKKK6, ASK2	Mitogen-activated protein kinase kinase kinase 6	MAP3K6	0.768	9064	ENSG00000142733			A_other	Map3k6 (MGI:1855691)
chr1	27369109	27374851	1p36.11	1p36.11	604973	FCN3, HAKA1	Ficolin 3	FCN3	0.896	8547	ENSG00000142748		Immunodeficiency due to ficolin 3 deficiency, 613860 (3), Autosomal recessive	AR
chr1	27392621	27395813	1p36.1-p34.3	1p36.11	600241	GPR3	G protein-coupled receptor-3	GPR3	1.543	2827	ENSG00000181773			A_other	Gpr3 (MGI:101908)
chr1	27404229	27490166	1p36.11-p34.3	1p36.11	605875	WASF2, WAVE2, SCAR2	WAS protein family member 2	WASF2	0.311	10163	ENSG00000158195	?pseudogene on Xp11.21		A_other	Wasf2 (MGI:1098641)
chr1	27534244	27604177	1p36.11	1p36.1-p35.3	615790	AHDC1, XIGIS, MRD25	AT-hook DNA-binding motif-containing protein 1	AHDC1	0.076	27245	ENSG00000126705		Xia-Gibbs syndrome, 615829 (3), Autosomal dominant	AD	Ahdc1 (MGI:2444218)
chr1	27612063	27635560	1p36.2-p36.1	1p35.3	164940	FGR, SRC2	Oncogene FGR	FGR	0.425	2268	ENSG00000000938	same as SRC2		A_other	Fgr (MGI:95527)
chr1	27666060	27672228	1p35	1p35.3	147572	G1P3, IFI616	Interferon, alpha-inducible protein (clone IFI-6-16)	IFI6	1.648	2537	ENSG00000126709			A_other
chr1	27773218	27824442	1p35.3	1p35.3	606892	STX12, STX13	Syntaxin 12	STX12	0.338	23673	ENSG00000117758			A_other	Stx12 (MGI:1931027)
chr1	27830781	27851675	1p35	1p35.3	602636	PPP1R8, NIPP1, ARD1	Protein phosphatase-1, regulatory subunit-8	PPP1R8	0.224	5511	ENSG00000117751			A_other	Ppp1r8 (MGI:2140494)
chr1	27872530	27886678	1p35.3	1p35.3	617856	THEMIS2, C1orf38, ICB1	Thymocyte selection-associated protein family, member 2	THEMIS2	0.713	9473	ENSG00000130775			A_other	Themis2 (MGI:2446213)
chr1	27891523	27914796	1p35	1p35.3	179836	RPA2	Replication protein A2, 32kD	RPA2	0.523	6118	ENSG00000117748			A_other	Rpa2 (MGI:1339939)
chr1	27934954	27959151	1p35.3	1p35.3	617737	SMPDL3B, ASML3B	Sphingolyelin phosphodiesterase, acid-like, 3B	SMPDL3B	1.274	27293	ENSG00000130768			A_other	Smpdl3b (MGI:1916022)
chr1	27970343	28088670	1p36	1p35.3	601655	EYA3	EYA transcriptional coactivator and phosphatase 3	EYA3	0.264	2140	ENSG00000158161			A_other	Eya3 (MGI:109339)
chr1	28147165	28193855	1p35-p34.3	1p35.3	173393	PTAFR	Platelet-activating factor receptor	PTAFR	0.848	5724	ENSG00000169403			A_other	Ptafr (MGI:106066)
chr1	28259451	28282490	1p35.3	1p35.3	607767	SEST2, HI95	Sestrin 2	SESN2	0.906	83667	ENSG00000130766			A_other	Sesn2 (MGI:2651874)
chr1	28329039	28335966	1p35.3	1p35.3	612384	MED18	Mediator complex subunit 18	MED18	1.672	54797	ENSG00000130772			A_other	Med18 (MGI:1914469)
chr1	28369739	28500363	1p35.3	1p35.3	608726	PHACTR4	Phosphatase and actin regulator 4	PHACTR4	0.689	65979	ENSG00000204138			A_other	Phactr4 (MGI:2140327)
chr1	28506042	28538988	1p36.1	1p35.3	179710	CHC1, RCC1	Regulator of chromosome condensation	RCC1	0.357	1104	ENSG00000180198			A_other	Rcc1 (MGI:1913989)
chr1	28602849	28648706	1p35.3	1p35.3	600773	TAF12	TAF12 RNA polymerase II, TATA box-binding protein-associated factor, 20kD	TAF12	0.317	6883	ENSG00000120656			A_other	Taf12 (MGI:1913714)
chr1	28668781	28719352	1p35.3	1p35.3	604409	GMEB1	Glucocorticoid modulatory element-binding protein 1	GMEB1	0.291	10691	ENSG00000162419			A_other	Gmeb1 (MGI:2135604)
chr1	28736623	28769774	1p35	1p35.3	610640	YTHDF2	YTH N6-methyladenosine RNA-binding protein 2	YTHDF2	0.139	51441	ENSG00000198492	fused with AML1 in t(1;21)		A_other	Ythdf2 (MGI:2444233)
chr1	28812169	28871266	1p36.1-p34.3	1p35.3	165195	OPRD1	Opioid receptor, delta-1	OPRD1	1.193	4985	ENSG00000116329			A_other	Oprd1 (MGI:97438)
chr1	28887099	29120040	1p36.2-p34	1p35.3	130500	EPB41, EL1	Erythrocyte surface protein band 4.1	EPB41	0.519	2035	ENSG00000159023		Elliptocytosis-1, 611804 (3), Autosomal dominant, Autosomal recessive	ADR	Epb41 (MGI:95401)
chr1	29147742	29181899	1p35.3	1p35.3	601940	SRSF4, SFRS4, SRp75	Splicing factor, serine/arginine-rich, 4	SRSF4	0.378	6429	ENSG00000116350			A_other	Srsf4 (MGI:1890577)
chr1	29192656	29230947	1p35.3	1p35.3	608205	MECR, NRBF1, DYTOABG	Mitochondrial trans-2-enoyl-CoA reductase	MECR	0.848	51102	ENSG00000116353		Dystonia, childhood-onset, with optic atrophy and basal ganglia abnormalities, 617282 (3), Autosomal recessive	AR	Mecr (MGI:1349441)
chr1	29236521	29326801	1p35.3	1p35.3	602454	PTPRU, GLEPP1, PTPU2	Protein tyrosine phosphatase, receptor type, U	PTPRU	0.338	10076	ENSG00000060656			A_other	Ptpru (MGI:1321151)
chr1	30711276	30723584	1p35	1p35.2	115437	MATN1, CRTM, CMP	Matrilin 1, cartilage matrix protein	MATN1	0.797	4146	ENSG00000162510			A_other	Matn1 (MGI:106591)
chr1	30732468	30757839	1p34	1p35.2	601476	LAPTM5	Lysosomal-associated multispanning membrane protein-5	LAPTM5	0.4	7805	ENSG00000162511			A_other	Laptm5 (MGI:108046)
chr1	30869465	30909734	1pter-p22.3	1p35.2	186357	SDC3, SYND3, SDCN	Syndecan 3	SDC3	0.664	9672	ENSG00000162512		{Obesity, association with}, 601665 (3), Autosomal dominant, Multifactorial, Autosomal recessive	ADR	Sdc3 (MGI:1349163)
chr1	30931505	31065716	1p35.2	1p35.2	607204	PUM1, KIAA0099, SCA47	Pumilio RNA binding family member 1	PUM1	0.129	9698	ENSG00000134644		Spinocerebellar ataxia 47, 617931 (3), Autosomal dominant	AD	Pum1 (MGI:1931749)
chr1	31179269	31239886	1p35.2	1p35.2	612871	NKAIN1	Na+/K+ transporting ATPase-interacting 1	NKAIN1	0.656	79570	ENSG00000084628			A_other	Nkain1 (MGI:1914399)
chr1	31259567	31296787	1p35.2	1p35.2	607797	SNRNP40, SPF38, PRPF8BP	Small nuclear ribonucleoprotein 40kDa (U5)	SNRNP40	0.398	9410	ENSG00000060688			A_other	Snrnp40 (MGI:1913835)
chr1	31359594	31373617	1p33-p31	1p35.2	134651	FABP3	Fatty acid-binding protein 3, muscle	FABP3	0.865	2170	ENSG00000121769			A_other	Fabp3 (MGI:95476)
chr1	31409776	31434677	1p35.2	1p35.2	614549	SERINC2	Serine incorporator 2	SERINC2	1.248	347735	ENSG00000168528			A_other	Serinc2 (MGI:1919132)
chr1	31576383	31587685	1p35.2	1p35.2	616064	TINAGL1, TINAGRP	Tubulointerstitial nephritis antigen-like protein 1	TINAGL1	0.636	64129	ENSG00000142910			A_other	Tinagl1 (MGI:2137617)
chr1	31617688	31632517	1p35.2	1p35.2	602392	HCRTR1, OX1R	Hypocretin receptor 1	HCRTR1	0.865	3061	ENSG00000121764			A_other	Hcrtr1 (MGI:2385650)
chr1	31629865	31644875	1p34	1p35.2	610033	PEF1	Peflin	PEF1	1.058	553115	ENSG00000162517			A_other	Pef1 (MGI:1915148)
chr1	31652262	31704161	1p34	1p35.2	120326	COL16A1	Collagen XVI, alpha-1 polypeptide	COL16A1	0.627	1307	ENSG00000084636			A_other	Col16a1 (MGI:1095396)
chr1	31790421	31816021	1p35.2	1p35.2	619038	SPOCD1	SPOC domain-containing protein 1	SPOCD1	0.806	90853	ENSG00000134668			A_other	Spocd1 (MGI:3652045)
chr1	31906420	31938367	1p35	1p35.2	601584	PTP4A2, PTP4A, PRL2, HH13	Protein tyrosine phosphatase, type 4A, 2	PTP4A2	0.284	8073	ENSG00000184007			A_other	Ptp4a2 (MGI:1277117)
chr1	32013867	32060849	1p32	1p35.2	602489	KHDRBS1, SAM68	KH domain-containing, RNA-binding, signal transduction-associated protein 1	KHDRBS1	0.24	10657	ENSG00000121774			A_other	Khdrbs1 (MGI:893579)
chr1	32108042	32176562	1p35.1	1p35.2	610563	KPNA6	Karyopherin alpha-6	KPNA6	0.224	23633	ENSG00000025800			A_other	Kpna6 (MGI:1100836)
chr1	32200594	32205386	1p35.1	1p35.2	610162	CCDC28B, MGC1203	Coiled-coil domain-containing protein 28B	CCDC28B	1.923	79140	ENSG00000160050		{Bardet-Biedl syndrome 1, modifier of}, 209900 (3), Digenic recessive, Autosomal recessive	AR	Ccdc28b (MGI:1913514)
chr1	32221583	32236169	1p34.1	1p35.2	603911	EIF3I, EIF3S2, TRIP1	Eukaryotic translation initiation factor 3, subunit I	EIF3I	0.346	8668	ENSG00000084623	pseudogene on 7q32		A_other	Eif3i (MGI:1860763)
chr1	32251264	32286164	1p35-p34.3	1p35.2	153390	LCK, IMD22	Lymphocyte-specific protein tyrosine kinase	LCK	0.212	3932	ENSG00000182866	LCK/TCRB fusion in leukemia; mutation identified in 1 IMD22 patient	?Immunodeficiency 22, 615758 (3), Autosomal recessive	AR	Lck (MGI:96756)
chr1	32292082	32333627	1p34.1	1p35.2-p35.1	601241	HDAC1, RPD3L1	Histone deacetylase-1	HDAC1	0.405	3065	ENSG00000116478			A_other	Hdac1 (MGI:108086)
chr1	32333838	32336232	1p34	1p35.1	602940	MARCKSL1, MLP, MRP	MARCKS-like protein 1	MARCKSL1	1.633	65108	ENSG00000175130			A_other	Marcksl1 (MGI:97143)
chr1	32352719	32365264	1p35-p34	1p35.1	607660	TSSK3, STK22C, STK22D	Testis-specific serine/threonine kinase 3	TSSK3	1.036	81629	ENSG00000162526			A_other	Tssk3 (MGI:1929914)
chr1	32364632	32394440	1p35.1	1p35.1	617518	BSDC1	BSD domain-containing protein 1	BSDC1	0.584	55108	ENSG00000160058			A_other	Bsdc1 (MGI:1913466)
chr1	32539426	32605940	1p35.1	1p35.1	618742	ZBTB8A, BOZF1	Zinc finger- and BTB domain-containing protein 8A	ZBTB8A	0.736	653121	ENSG00000160062			A_other	Zbtb8a (MGI:1920930)
chr1	32620817	32651007	1p35.1	1p35.1	615891	ZBTB8OS, ARCH	Zinc finger- and BTB domain-containing protein 8, opposite strand	ZBTB8OS	0.495	339487	ENSG00000176261			A_other	Zbtb8os (MGI:1914356)
chr1	32651207	32686210	1p35.1	1p35.1	602923	RBBP4, RBAP48	Retinoblastoma-binding protein 4	RBBP4	0.253	5928	ENSG00000162521			A_other	Rbbp4 (MGI:1194912)
chr1	32679905	32703595	1p34.3-p34.1	1p35.1	611750	SYNC1	Syncoilin 1	SYNC	0.867	81493	ENSG00000162520			A_other	Sync (MGI:1916078)
chr1	32816766	32858878	1p34.3	1p35.1	611889	S100PBP, S100PBPR	S100P-binding protein	S100PBP	0.35	64766	ENSG00000116497			A_other	S100pbp (MGI:1921898)
chr1	32862267	32872483	1p35.1	1p35.1	611906	FNDC5, FRCP2	Fibronectin type III domain-containing protein 5	FNDC5	0.727	252995	ENSG00000160097			A_other	Fndc5 (MGI:1917614)
chr1	32885964	32894645	1p35-p34.2	1p35.1	142622	HPCA, DYT2	Hippocalcin, 23kD, Ca2+-binding protein	HPCA	0.594	3208	ENSG00000121905		Dystonia 2, torsion, autosomal recessive, 224500 (3), Autosomal recessive	AR	Hpca (MGI:1336200)
chr1	32932497	32965265	1p35.1	1p35.1	610872	IBRDC3, NKLAM	IBR domain-containing protein 3	RNF19B	0.354	127544	ENSG00000116514			A_other	Rnf19b (MGI:1922484)
chr1	33007939	33036882	1p34	1p35.1	103020	AK2	Adenylate kinase-2, mitochondrial	AK2	1.223	204	ENSG00000004455		Reticular dysgenesis, 267500 (3), Autosomal recessive	AR	Ak2 (MGI:87978)
chr1	33145398	33184773	1p35.1	1p35.1	616755	TRIM62, DEAR1	Tripartite motif-containing protein 62	TRIM62	1.164	55223	ENSG00000116525			A_other	Trim62 (MGI:1914775)
chr1	33323625	33431094	1p35.1	1p35.1	602979	PHC2	Polyhomeotic homolog 2	PHC2	0.387	1912	ENSG00000134686			A_other	Phc2 (MGI:1860454)
chr1	33472590	33504252	1p35.1	1p35.1	611315	ZSCAN20, ZNF31, KOX29	Zinc finger- and SCAN domain-containing protein 20	ZSCAN20	0.511	7579	ENSG00000121903			A_other	Zscan20 (MGI:2679268)
chr1	33860474	33864790	1p35.1	1p35.1	617285	HMGB4	High mobility group box 4	HMGB4	1.907	127540	ENSG00000176256			A_other	Hmgb4 (MGI:1916567)
chr1	34754776	34758512	1p35.1	1p34.3	604493	GJB5, CX31.1	Gap junction protein, beta-5	GJB5	1.825	2709	ENSG00000189280			A_other	Gjb5 (MGI:95723)
chr1	34759739	34762326	1p35.1	1p34.3	605425	GJB4, CX30.3, EKVP2	Gap junction protein, beta-4	GJB4	1.739	127534	ENSG00000189433		Erythrokeratodermia variabilis et progressiva 2, 617524 (3), Autosomal dominant	AD	Gjb4 (MGI:95722)
chr1	34781213	34786363	1p35.1	1p34.3	603324	GJB3, CX31, DFNA2B, EKVP1	Gap junction protein, beta-3	GJB3	1.323	2707	ENSG00000188910	same YAC as GJA4	Deafness, digenic, GJB2/GJB3, 220290 (3), Digenic dominant, Autosomal recessive; Deafness, autosomal recessive (3); Deafness, autosomal dominant 2B, 612644 (3), Autosomal dominant; Erythrokeratodermia variabilis et progressiva 1, 133200 (3), Autosomal dominant, Autosomal recessive; Deafness, autosomal dominant, with peripheral neuropathy (3)	ADR	Gjb3 (MGI:95721)
chr1	34792957	34795746	1p35.1	1p34.3	121012	GJA4, CX37	Gap junction protein, alpha-4, 37kD (connexin 37)	GJA4	0.784	2701	ENSG00000187513			A_other	Gja4 (MGI:95715)
chr1	34986164	35031944	14q12	1p34.3	613567	ZMYM6, ZNF258	Zinc finger, MYM-type 6	ZMYM6	0.693	9204	ENSG00000163867			A_other	Zmym6 (MGI:106505)
chr1	35176379	35193173	1p34	1p34.3	605199	SFPQ, PSF	Splicing factor, proline- and glutamine-rich	SFPQ	0.152	6421	ENSG00000116560	fusion gene with TFE3 in RCC		A_other	Sfpq (MGI:1918764)
chr1	35268693	35422057	1p34.3	1p34.3	613568	ZMYM4, ZNF262, KIAA0425	Zinc finger, MYM-type 4	ZMYM4	0.175	9202	ENSG00000146463			A_other	Zmym4 (MGI:1915035)
chr1	35433489	35557602	1p34.3	1p34.3	613535	KIAA0319L, KIAA1837	KIAA0319-like	KIAA0319L	0.449	79932	ENSG00000142687			A_other	AU040320 (MGI:2140475)
chr1	35557798	35566778	1p34.3	1p34.3	608458	NCDN, KIAA0607, NEDIES	Neurochondrin	NCDN	0.175	23154	ENSG00000020129		Neurodevelopmental disorder with infantile epileptic spasms, 619373 (3), Autosomal dominant	AD	Ncdn (MGI:1347351)
chr1	35568738	35595590	1p34.3	1p34.3	614428	TFAP2E	Transcription factor AP2-epsilon	TFAP2E	1.158	339488	ENSG00000116819			A_other	Tfap2e (MGI:2679630)
chr1	35599540	35641525	1p34.2	1p34.3	602175	PSMB2	Proteasome subunit, beta type, 2	PSMB2	0.386	5690	ENSG00000126067			A_other	Psmb2 (MGI:1347045)
chr1	35720212	35769984	1p34.3-p34.1	1p34.3	605434	CLSPN	Claspin	CLSPN	0.402	63967	ENSG00000092853			A_other	Clspn (MGI:2445153)
chr1	35807629	35857889	1p34.3	1p34.3	607356	AGO4, EIF2C4, KIAA1567	Argonaute RISC component 4	AGO4	0.218	192670	ENSG00000134698			A_other	Ago4 (MGI:1924100)
chr1	35869760	35930531	1p35-p34	1p34.3	606228	AGO1, EIF2C1, GERP95, EIF2C	Argonaute RISC component 1	AGO1	0.057	26523	ENSG00000092847			A_other	Ago1 (MGI:2446630)
chr1	35925682	36072499	1p35-p34	1p34.3	607355	AGO3, EIF2C3	Argonaute RISC component 3	AGO3	0.193	192669	ENSG00000126070			A_other	Ago3 (MGI:2446634)
chr1	36084093	36088274	1p34.3	1p34.3	608953	TEKT2, TEKTB1	Tektin 2	TEKT2	1.255	27285	ENSG00000092850			A_other	Tekt2 (MGI:1346335)
chr1	36095238	36126206	1p34.3-p32.3	1p34.3	120252	COL8A2, FECD1, PPCD2	Collagen VIII, alpha-2 polypeptide	COL8A2	0.663	1296	ENSG00000171812		Corneal dystrophy, posterior polymorphous 2, 609140 (3), Autosomal dominant; Corneal dystrophy, Fuchs endothelial, 1, 136800 (3), Autosomal dominant	AD	Col8a2 (MGI:88464)
chr1	36136571	36156052	1p34.3	1p34.3	610955	TRAPPC3, BET3	Trafficking protein particle complex, subunit 3	TRAPPC3	0.835	27095	ENSG00000054116			A_other	Trappc3 (MGI:1351486)
chr1	36224428	36305356	1p34.3	1p34.3	603809	THRAP3, TRAP150	Thyroid hormone receptor-associated protein 3	THRAP3	0.19	9967	ENSG00000054118			A_other	Thrap3 (MGI:2442637)
chr1	36339627	36385923	1p34.3	1p34.3	609437	STK40, SHIK	Serine/threonine protein kinase 40	STK40	0.227	83931	ENSG00000196182			A_other	Stk40 (MGI:1921428)
chr1	36393435	36397907	1p34.3	1p34.3	617909	LSM10	Lsm10, U7 small nuclear RNA-associated protein	LSM10	1.913	84967	ENSG00000181817			A_other	Lsm10 (MGI:2151045)
chr1	36417905	36450484	1p34.2	1p34.3	608854	NOR1	Oxidored-nitro domain-containing protein 1	OSCP1	1.14	127700	ENSG00000116885			A_other	Oscp1 (MGI:1916308)
chr1	36455717	36464383	1p35-p34.1	1p34.3	611979	MRPS15	Mitochondrial ribosomal protein S15	MRPS15	1.425	64960	ENSG00000116898			A_other	Mrps15 (MGI:1913657)
chr1	36466042	36483313	1p35-p34.3	1p34.3	138971	CSF3R, GCSFR, SCN7	Colony-stimulating factor-3 receptor (granulocyte)	CSF3R	0.766	1441	ENSG00000119535		Neutropenia, severe congenital, 7, autosomal recessive, 617014 (3), Autosomal recessive	AR	Csf3r (MGI:1339755)
chr1	36795526	37034514	1p34-p33	1p34.3	138243	GRIK3, GLUR7	Glutamate receptor, ionotropic, kainate 3	GRIK3	0.192	2899	ENSG00000163873			A_other	Grik3 (MGI:95816)
chr1	37474517	37484376	1p35.3-p33	1p34.3	610562	ZC3H12A, MCPIP, MCPIP1	Zinc finger CCCH domain-containing protein 12A	ZC3H12A	0.511	80149	ENSG00000163874			A_other	Zc3h12a (MGI:2385891)
chr1	37489992	37514765	1p35.3-p33	1p34.3	611001	MEAF6, C1orf149, EAF6	MYST/ESA1-associated factor 6	MEAF6	0.651	64769	ENSG00000163875			A_other	Meaf6 (MGI:1917338)
chr1	37534448	37554292	1p34.3	1p34.3	608241	SNIP1, PMRED	SMAD nuclear interacting protein 1	SNIP1	0.499	79753	ENSG00000163877		Psychomotor retardation, epilepsy, and craniofacial dysmorphism, 614501 (3), Autosomal recessive	AR	Snip1 (MGI:2156003)
chr1	37556939	37566856	1p35.1	1p34.3	602135	DNALI1, P28	Dynein, axonemal, light intermediate polypeptide 1	DNALI1	1.512	7802	ENSG00000163879			A_other	Dnali1 (MGI:1922813)
chr1	37566815	37595936	1p34.3	1p34.3	609365	GNL2, NGP1	Guanine nucleotide-binding protein-like 2	GNL2	0.551	29889	ENSG00000134697			A_other	Gnl2 (MGI:2385207)
chr1	37611349	37634905	1p34.3	1p34.3	609595	RSPO1, FLJ40906	R-spondin 1	RSPO1	1.399	284654	ENSG00000169218		Palmoplantar hyperkeratosis and true hermaphroditism, 610644 (3), Autosomal recessive; Palmoplantar hyperkeratosis with squamous cell carcinoma of skin and sex reversal, 610644 (3), Autosomal recessive	AR	Rspo1 (MGI:2183426)
chr1	37681569	37692335	1p34.3	1p34.3	614799	C1orf109	Chromosome 1 open reading frame 109	C1orf109	1.396	54955	ENSG00000116922			A_other	9930104L06Rik (MGI:3041172)
chr1	37692515	37709718	1p34.3	1p34.3	609977	CDCA8	Cell division cycle-associated protein 8	CDCA8	0.683	55143	ENSG00000134690	possible pseudogene on chr.7		A_other	Cdca8 (MGI:1196274)
chr1	37713887	37765119	1p34.3	1p34.3	611123	EPHA10	Ephrin receptor EphA10	EPHA10	1.286	284656	ENSG00000183317			A_other	Epha10 (MGI:3586824)
chr1	37802944	37808207	1p34.2	1p34.3	612276	YRDC, IRIP	YRDC domain-containing protein	YRDC	1.324	79693	ENSG00000196449			A_other	Yrdc (MGI:2387201)
chr1	37809569	37859613	1p33	1p34.3	600172	MTF1	Metal-regulatory transcription factor 1	MTF1	0.321	4520	ENSG00000188786			A_other	Mtf1 (MGI:101786)
chr1	37860696	37947094	1p34	1p34.3	147264	INPP5B	Inositol polyphosphate-5-phosphatase, 75kD	INPP5B	0.834	3633	ENSG00000204084			A_other	Inpp5b (MGI:103257)
chr1	37956974	37990021	1p34.3	1p34.3	605596	SF3A3, SF3A60, SAP61, PRP9	Splicing factor 3A, subunit 3	SF3A3	0.119	10946	ENSG00000183431			A_other	Sf3a3 (MGI:1922312)
chr1	37996764	38005690	1p34	1p34.3	602790	FHL3, SLIM2	Four-and-a-half LIM domains-3	FHL3	0.845	2275	ENSG00000183386			A_other	Fhl3 (MGI:1341092)
chr1	38043828	38046792	1p34.1	1p34.3	602479	POU3F1	POU domain, class 3, transcription factor-1	POU3F1	0.705	5453	ENSG00000185668			A_other	Pou3f1 (MGI:101896)
chr1	38838197	38859771	1p34	1p34.3	608267	RRAGC, RAGC	RAS-related GTP-binding protein C	RRAGC	0.3	64121	ENSG00000116954			A_other	Rragc (MGI:1858751)
chr1	38862489	38873377	1p33-p32.2	1p34.3	606535	MYCBP	MYC-binding protein	MYCBP	0.489	26292	ENSG00000214114			A_other	Mycbp (MGI:1891750)
chr1	38874068	38881586	1p34.3	1p34.3	611923	GJA9, CX59	Gap junction protein, alpha-9	GJA9	1.561	81025	ENSG00000131233			A_other
chr1	38991275	39006058	1p34.3	1p34.3	615164	AKIRIN1	Akirin 1	AKIRIN1	0.496	79647	ENSG00000174574			A_other	Akirin1 (MGI:1915300)
chr1	39026349	39034614	1p34.2-p33	1p34.3	603847	NDUFS5	NADH-ubiquinone oxidoreductase subunit S5	NDUFS5	1.353	4725	ENSG00000168653			A_other	Ndufs5 (MGI:1890889)
chr1	39084166	39487137	1p32-p31	1p34.3	608271	MACF1, ACF7, KIAA1251, LIS9	Microtubule-actin cross-linking factor 1	MACF1	0.084	23499	ENSG00000127603		Lissencephaly 9 with complex brainstem malformation, 618325 (3), Autosomal dominant	AD	Macf1 (MGI:108559)
chr1	39560815	39576789	1p36-p32	1p34.3	603407	PABPC4, PABP4, IPABP, APP1	Polyadenylate-binding protein, cytoplasmic, 4	PABPC4	0.232	8761	ENSG00000090621			A_other	Pabpc4 (MGI:2385206)
chr1	39623434	39639642	1p34.3	1p34.2	609034	HEYL	HES-related bHLH transcription factor with YRPW motif-like protein	HEYL	1.397	26508	ENSG00000163909			A_other	Heyl (MGI:1860511)
chr1	39651228	39672106	1p34.3-p33	1p34.2	610525	NT5C1A, CN1A, CNI, CN1	5'-nucleotidase, cytosolic, IA	NT5C1A	0.963	84618	ENSG00000116981			A_other	Nt5c1a (MGI:2155700)
chr1	39678647	39691432	1p34.2	1p34.2	619211	HPCAL4, HLP4	Hippocalcin-like 4	HPCAL4	1.679	51440	ENSG00000116983			A_other	Hpcal4 (MGI:2157521)
chr1	39738844	39765697	1p34.2	1p34.2	602435	PPIE, CYP33	Peptidyl-prolyl isomerase E	PPIE	0.445	10450	ENSG00000084072			A_other	Ppie (MGI:1917118)
chr1	39757181	39788864	1p34.2	1p34.2	602284	BMP8B, OP2	Bone morphogenetic protein-8b (osteogenic protein 2)	BMP8B	1.269	656	ENSG00000116985			A_other	Bmp8b,Bmp8a (MGI:104515,MGI:107335)
chr1	39769522	39771347	1p34.2	1p34.2	610289	OXCT2, FLJ0030	3-oxoacid CoA transferase 2	OXCT2	1.955	64064	ENSG00000198754			A_other	Oxct2a,Oxct2b (MGI:2664115,MGI:1891061)
chr1	39838109	39883510	1p34.2	1p34.2	617840	TRIT1, IPT, COXPD35	tRNA isopentenyltransferase 1	TRIT1	1.144	54802	ENSG00000043514		Combined oxidative phosphorylation deficiency 35, 617873 (3), Autosomal recessive	AR	Trit1 (MGI:1914216)
chr1	39895427	39901916	1p34.3	1p34.2	164850	MYCL, LMYC	MYCL protooncogene, bHLH transcription factor	MYCL	0.665	4610	ENSG00000116990			A_other	Mycl (MGI:96799)
chr1	39955144	39969955	1p34.2	1p34.2	614397	MFSD2A, NEDMISBA	Major facilitator superfamily domain-containing protein 2A	MFSD2A	0.538	84879	ENSG00000168389		Neurodevelopmental disorder with progressive microcephaly, spasticity, and brain abnormalities, 616486 (3), Autosomal recessive	AR	Mfsd2a (MGI:1923824)
chr1	40040239	40072647	1p34.2	1p34.2	617801	CAP1	Cyclase-associated actin cytoskeleton regulatory protein 1	CAP1	0.547	10487	ENSG00000131236			A_other	Cap1 (MGI:88262)
chr1	40071460	40097251	1p32	1p34.2	600722	PPT1, CLN1	Palmitoyl-protein thioesterase 1	PPT1	0.885	5538	ENSG00000131238		Ceroid lipofuscinosis, neuronal, 1, 256730 (3), Autosomal recessive	AR	Ppt1 (MGI:1298204)
chr1	40161386	40240920	1p32	1p34.2	180610	RLF	Rearranged L-myc fusion sequence	RLF	0.04	6018	ENSG00000117000	<800kb from MYCL1		A_other	Rlf (MGI:1924705)
chr1	40258077	40294179	1p34	1p34.2	606480	ZMPSTE24, FACE1, STE24, MADB	Zinc metalloproteinase STE24	ZMPSTE24	1.327	10269	ENSG00000084073		Mandibuloacral dysplasia with type B lipodystrophy, 608612 (3), Autosomal recessive; Restrictive dermopathy, lethal, 275210 (3), Autosomal recessive	AR	Zmpste24 (MGI:1890508)
chr1	40300486	40317652	1p34.2	1p34.2	120260	COL9A2, EDM2, STL5	Collagen IX, alpha-2 polypeptide	COL9A2	0.636	1298	ENSG00000049089	mutation identified in1 STL5 family	Epiphyseal dysplasia, multiple, 2, 600204 (3), Autosomal dominant; ?Stickler syndrome, type V, 614284 (3), Autosomal recessive	ADR	Col9a2 (MGI:88466)
chr1	40373671	40423325	1p34.2	1p34.2	616916	SMAP2, SMAP1L	Small ADP-ribosylation factor GTPase-activating protein 2	SMAP2	0.553	64744	ENSG00000084070			A_other	Smap2 (MGI:1917030)
chr1	40477219	40496342	1p34.2	1p34.2	617939	ZFP69, ZNF642	Zinc finger protein 69	ZFP69	1.106	339559	ENSG00000187815			A_other	Zfp69 (MGI:107794)
chr1	40508740	40516049	1p34.2	1p34.2	618601	EXO5, C1orf176	Exonuclease 5	EXO5	1.433	64789	ENSG00000164002			A_other	Exo5 (MGI:1920422)
chr1	40620679	40692103	1p34.1	1p34.2	611600	RIMS3, NIM3, KIAA0137	Protein regulating synaptic membrane exocytosis 3	RIMS3	1.06	9783	ENSG00000117016			A_other	Rims3 (MGI:2443331)
chr1	40691698	40771602	1p32	1p34.2	605344	NFYC, CBFC	Nuclear transcription factor Y, gamma	NFYC	0.491	4802	ENSG00000066136			A_other	Nfyc (MGI:107901)
chr1	40783786	40840456	1p34	1p34.2	603537	KCNQ4, DFNA2A	Potassium voltage-gated channel, KQT-like subfamily, member 4	KCNQ4	0.41	9132	ENSG00000117013		Deafness, autosomal dominant 2A, 600101 (3), Autosomal dominant	AD	Kcnq4 (MGI:1926803)
chr1	40861053	40862362	1p35-p34	1p34.2	606815	CITED4	CBP/P300-interacting transactivator, with glu/asp-rich carboxy terminal domain, 4	CITED4	1.818	163732	ENSG00000179862			A_other	Cited4 (MGI:1861694)
chr1	40979695	41012564	1p34.1	1p34.2	123860	CTPS1, CTPS, IMD24	Cytidine 5'-triphosphate synthetase 1	CTPS1	0.287	1503	ENSG00000171793		Immunodeficiency 24, 615897 (3), Autosomal recessive	AR	Ctps (MGI:1858304)
chr1	41027201	41242305	1p34	1p34.2	616396	SCMH1	Scm polycomb group protein homolog 1	SCMH1	0.682	22955	ENSG00000010803			A_other	Scmh1 (MGI:1352762)
chr1	41361433	41383589	1p34.1	1p34.2	611457	FOXO6	Forkhead box O6	FOXO6	0.671	100132074				A_other	Foxo6 (MGI:2676586)
chr1	41478774	41484698	1p34	1p34.2	131241	EDN2	Endothelin-2	EDN2	1.016	1907	ENSG00000127129	vasoactive intestinal contractor (VIC) = mouse and rat equivalent		A_other	Edn2 (MGI:95284)
chr1	41506364	42035933	1p34	1p34.2	606649	HIVEP3, KRC	Human immunodeficiency virus type 1 enhancer-binding protein 3	HIVEP3	0.313	59269	ENSG00000127124			A_other	Hivep3 (MGI:106589)
chr1	42153409	42155819	1p34-p33	1p34.2	601271	GUCA2B, UGN	Guanylate cyclase activator 2B (uroguanylin)	GUCA2B	0.976	2981	ENSG00000044012			A_other	Guca2b (MGI:1270851)
chr1	42162689	42164744	1p35-p34	1p34.2	139392	GUCA2A, GUCA2	Guanylate cyclase activator 2A (guanylin 2, intestinal, heat-stable)	GUCA2A	1.214	2980	ENSG00000197273			A_other	Guca2a (MGI:102738)
chr1	42176538	42336804	1p34.2	1p34.2	616035	FOXJ3, KIAA1041	Forkhead box J3	FOXJ3	0.27	22887	ENSG00000198815			A_other	Foxj3 (MGI:2443432)
chr1	42380791	42425812	1p34.2	1p34.2	618949	RIMKLA, NAAGS2	Ribosomal modification protein RimK-like family, member A	RIMKLA	1.015	284716	ENSG00000177181			A_other	Rimkla (MGI:3040686)
chr1	42456340	42473416	1p13.1-p12	1p34.2	609853	PPCS, CMD2C	Phosphopantothenoylcysteine synthetase	PPCS	0.966	79717	ENSG00000127125		Cardiomyopathy, dilated, 2C, 618189 (3), Autosomal recessive	AR	Ppcs (MGI:1915237)
chr1	42657769	42681653	1p34.1	1p34.2	606095	PPIH	Peptidyl-prolyl isomerase H	PPIH	1.189	10465	ENSG00000171960			A_other	Ppih (MGI:106499)
chr1	42682417	42703804	1p34	1p34.2	154030	YBX1, NSEP1, YB1, DBPB	Y box binding protein 1 (major histocompatibility complex, class II, Y box-binding protein I)	YBX1	0.349	4904	ENSG00000065978			A_other	Ybx1 (MGI:99146)
chr1	42733092	42740235	1p34.2	1p34.2	610036	CLDN19, HOMG5	Claudin 19	CLDN19	1.082	149461	ENSG00000164007		Hypomagnesemia 5, renal, with ocular involvement, 248190 (3), Autosomal recessive	AR	Cldn19 (MGI:3033992)
chr1	42817121	42844990	1p34	1p34.2	609017	ERMAP, SC, RD	Erythroblast membrane-associated protein	ERMAP	1.167	114625	ENSG00000164010		[Blood group, Scianna system], 111750 (3); [Blood group, Radin], 111620 (3)	A_other	Ermap (MGI:1349816)
chr1	42925352	42958867	1p34.2	1p34.2	138140	SLC2A1, GLUT1, HTLVR, DYT18, PED, GLUT1DS, EIG12, DYT9, SDCHCN	Solute carrier family 2 (facilitated glucose transporter), member 1	SLC2A1	0.241	6513	ENSG00000117394	probably in 1p33	Dystonia 9, 601042 (3), Autosomal dominant; GLUT1 deficiency syndrome 1, infantile onset, severe, 606777 (3), Autosomal dominant, Autosomal recessive; Stomatin-deficient cryohydrocytosis with neurologic defects, 608885 (3), Autosomal dominant; {Epilepsy, idiopathic generalized, susceptibility to, 12}, 614847 (3), Autosomal dominant; GLUT1 deficiency syndrome 2, childhood onset, 612126 (3), Autoso…	ADR	Slc2a1 (MGI:95755)
chr1	43164173	43172569	1p35-p33	1p34.2	614443	EBNA1BP2, EBP2	EBNA1-binding protein 2	EBNA1BP2	1.089	10969	ENSG00000117395			A_other	Ebna1bp2 (MGI:1916322)
chr1	43172329	43254357	1p34.2	1p34.2	614259	WDR65	WD repeat-containing protein 65	CFAP57	1.112	149465	ENSG00000243710			A_other	Cfap57 (MGI:2686209)
chr1	43300953	43323107	1p34-p33	1p34.2	600222	TIE, JTK14, TIE1, LMPHM11	Tyrosine kinase with immunoglobulin and epidermal growth factor homology domains	TIE1	0.885	7075	ENSG00000066056		Lymphatic malformation 11, 619401 (3), Autosomal dominant	AD	Tie1 (MGI:99906)
chr1	43336874	43354465	1p34	1p34.2	159530	MPL, TPOR, MPLV, THCYT2	MPL protooncogene, thrombopoietin receptor	MPL	0.763	4352	ENSG00000117400		Myelofibrosis with myeloid metaplasia, somatic, 254450 (3); Thrombocythemia 2, 601977 (3), Autosomal dominant, Somatic mutation; Thrombocytopenia, congenital amegakaryocytic, 604498 (3), Autosomal recessive	ADR	Mpl (MGI:97076)
chr1	43358980	43363202	1p34.2-p33	1p34.2	603618	CDC20	Cell division cycle 20	CDC20	0.838	991	ENSG00000117399	pseudogene on 9q13-q21		A_other	Cdc20 (MGI:1859866)
chr1	43363400	43368010	1p34.2	1p34.2	611813	ELOVL1, SSC1, IKSHD	Elongation of very long chain fatty acids-like 1	ELOVL1	0.462	64834	ENSG00000066322		Ichthyotic keratoderma, spasticity, hypomyelination, and dysmorphic facies, 618527 (3), Autosomal dominant	AD	Elovl1 (MGI:1858959)
chr1	43383916	43389799	1p34.2	1p34.2	607956	MED8	Mediator complex subunit 8	MED8	1.098	112950	ENSG00000159479			A_other	Med8 (MGI:1915269)
chr1	43389883	43454246	1p34.2	1p34.2	615463	SZT2, KIAA0467, DEE18	SZT2 subunit of KICSTOR complex	SZT2	0.405	23334	ENSG00000198198		Developmental and epileptic encephalopathy 18, 615476 (3), Autosomal recessive	AR	Szt2 (MGI:3033336)
chr1	43450606	43454240	1p34.2	1p34.2	619128	HYI	Hydroxypyruvate isomerase	HYI	1.74	81888	ENSG00000178922			A_other	Hyi (MGI:1915430)
chr1	43522237	43623665	1p32	1p34.2	179590	PTPRF, LAR, BNAH2	Protein tyrosine phosphatase, receptor type, f polypeptide	PTPRF	0.187	5792	ENSG00000142949	mutation identified in 1 BNAH2 family	?Breasts and/or nipples, aplasia or hypoplasia of, 2, 616001 (3), Autosomal recessive	AR	Ptprf (MGI:102695)
chr1	43650148	43705517	1p34.1	1p34.2-p34.1	609764	KDM4A, JMJD2A, JHDM3A, KIAA0677	Lysine demethylase 4A	KDM4A	0.156	9682	ENSG00000066135			A_other	Kdm4a (MGI:2446210)
chr1	43707464	43931163	1p34.1	1p34.1	606494	ST3GAL3, SIAT6, ST3GALII, MRT12, DEE15	ST3 beta-galactoside alpha-2,3-sialyltransferase 3	ST3GAL3	0.621	6487	ENSG00000126091		Developmental and epileptic encephalopathy 15, 615006 (3), Autosomal recessive; Intellectual developmental disorder, autosomal recessive 12, 611090 (3), Autosomal recessive	AR	St3gal3 (MGI:1316659)
chr1	43933800	43937239	1p34.1	1p34.1	603886	ARTN	Artemin	ARTN	1.025	9048	ENSG00000117407			A_other	Artn (MGI:1333791)
chr1	43946851	43968021	1p34.1	1p34.1	610411	IPO13, IMP13, KIAA0724, RANBP13	Importin 13	IPO13	0.198	9670	ENSG00000117408			A_other	Ipo13 (MGI:2385205)
chr1	43969996	43973368	1p34	1p34.1	603456	DPH2, DPH2L2	Diphthamide biosynthesis protein 2	DPH2	0.948	1802	ENSG00000132768			A_other	Dph2 (MGI:1914978)
chr1	43974959	43978294	1p32.3	1p34.1	603717	ATP6V0B, ATP6F	ATPase, H+ transporting, V0 subunit b	ATP6V0B	0.278	533	ENSG00000117410			A_other	Atp6v0b (MGI:1890510)
chr1	43979209	43991170	1p33-p32	1p34.1	604013	B4GALT2	Beta-1,4-galactosyltransferase 2	B4GALT2	0.592	8704	ENSG00000117411			A_other	B4galt2 (MGI:1858493)
chr1	43996482	44031461	1p33	1p34.1	601019	SLC6A9, GLYT1, GCENSG	Solute carrier family 6 (neurotransmitter transporter, glycine), member 9	SLC6A9	0.633	6536	ENSG00000196517		Glycine encephalopathy with normal serum glycine, 617301 (3), Autosomal recessive	AR	Slc6a9 (MGI:95760)
chr1	44043926	44135139	1p34.1	1p34.1	609602	KLF717, ZLF393	Kruppel-like factor 17	KLF17	1.357	128209	ENSG00000171872			A_other	Klf17 (MGI:2181068)
chr1	44213470	44220672	1p34.1	1p34.1	605077	DNMAP1, DMAP1	DNMT1-associated protein 1	DMAP1	0.548	55929	ENSG00000178028			A_other	Dmap1 (MGI:1913483)
chr1	44221069	44355297	1p32	1p34.1	609917	PRNPIP, PINT1	Prion protein-interacting protein	ERI3	0.745	79033	ENSG00000117419			A_other	Eri3 (MGI:2153887)
chr1	44405159	44651723	1p34.1	1p34.1	616136	RNF220	RING finger protein 220	RNF220	0.202	55182	ENSG00000187147			A_other	Rnf220 (MGI:1913993)
chr1	44739703	44767766	1p34.1	1p34.1	604538	KIF2C, KNSL6, MCAK	Kinesin family, member 2C	KIF2C	0.554	11004	ENSG00000142945			A_other	Kif2c (MGI:1921054)
chr1	44775539	44778778	1p34.1-p32	1p34.1	600357	RPS8	Ribosomal protein S8	RPS8	0.216	6202	ENSG00000142937			A_other	Rps8,Gm15501 (MGI:98166,MGI:3704296)
chr1	44782144	44792827	1p33-p32.3	1p34.1	607336	BEST4, VMD2L2	Bestrophin 4	BEST4	0.894	266675	ENSG00000142959			A_other
chr1	44799951	44805994	1p34.1	1p34.1	602913	PLK3, CNK, PRK	Polo-like kinase 3	PLK3	0.713	1263	ENSG00000173846	previously assigned to 8p21 by FISH		A_other	Plk3 (MGI:109604)
chr1	44805892	44807350	1p34.1	1p34.1	611713	TCTEX1D4	TCTEX1 domain-containing 4	DYNLT4	1.705	343521	ENSG00000188396			A_other	Dynlt4 (MGI:3045358)
chr1	44819844	44843252	1p32	1p34.1	603673	PTCH2	Patched 2	PTCH2	0.85	8643	ENSG00000117425		Medulloblastoma, somatic, 155255 (3); Basal cell nevus syndrome, 109400 (3), Autosomal dominant; Basal cell carcinoma, somatic, 605462 (3)	AD	Ptch2 (MGI:1095405)
chr1	44850521	44986640	1p34.1	1p34.1	606273	EIF2B3	Eukaryotic translation initiation factor 2B, subunit 3	EIF2B3	0.432	8891	ENSG00000070785		Leukoencephalopathy with vanishing white matter, 603896 (3), Autosomal recessive	AR	Eif2b3 (MGI:1313286)
chr1	45002546	45011323	1p34.1	1p34.1	618638	HECTD3	HECT domain-containing E3 ugiquitin protein ligase 3	HECTD3	0.403	79654	ENSG00000126107			A_other	Hectd3 (MGI:1923858)
chr1	45012253	45015574	1p34	1p34.1	613521	UROD	Uroporphyrinogen decarboxylase	UROD	1.125	7389	ENSG00000126088		Porphyria, hepatoerythropoietic, 176100 (3), Autosomal dominant, Autosomal recessive; Porphyria cutanea tarda, 176100 (3), Autosomal dominant, Autosomal recessive	ADR	Urod (MGI:98916)
chr1	45326894	45328709	1p34.1	1p34.1	618994	HPDL, NEDSWMA, SPG83	4-hydroxyphenylpyruvate dioxygenase-like	HPDL	1.433	84842	ENSG00000186603		Neurodevelopmental disorder with progressive spasticity and brain white matter abnormalities, 619026 (3), Autosomal recessive; Spastic paraplegia 83, autosomal recessive, 619027 (3), Autosomal recessive	AR	Hpdl (MGI:2444646)
chr1	45329241	45340446	1p34.3-p32.1	1p34.1	604933	MUTYH, MYH	mutY DNA glycosylase	MUTYH	1.191	4595	ENSG00000132781		Adenomas, multiple colorectal, 608456 (3), Autosomal recessive; Gastric cancer, somatic, 613659 (3)	AR	Mutyh (MGI:1917853)
chr1	45339750	45343972	1p34.1	1p34.1	613931	TOE1, PCH7	Target of EGR1	TOE1	1.457	114034	ENSG00000132773		Pontocerebellar hypoplasia, type 7, 614969 (3), Autosomal recessive	AR	Toe1 (MGI:1915526)
chr1	45343882	45491162	1p32	1p34.1	604746	TESK2	Testis-specific protein kinase 2	TESK2	0.807	10420	ENSG00000070759			A_other	Tesk2 (MGI:2385204)
chr1	45500228	45513381	1p34.1	1p34.1	609831	MMACHC	Metabolism of cobalamin associated C	MMACHC	1.755	25974	ENSG00000132763		Methylmalonic aciduria and homocystinuria, cblC type, 277400 (3), Autosomal recessive	AR	Mmachc (MGI:1914346)
chr1	45511050	45522889	1p34.1	1p34.1	176763	PRDX1, PRXI, PAGA, NKEFA	Peroxiredoxin 1	PRDX1	1.905	5052	ENSG00000117450	pseudogene PAGB on 9p22	Methylmalonic aciduria and homocystinuria, cblC type, digenic, 277400 (3), Autosomal recessive	AR	Prdx1 (MGI:99523)
chr1	45550778	45570050	1p33-p32	1p34.1	103830	AKR1A1, ALR	Aldo-keto reductase family 1, member A1 (aldehyde reductase)	AKR1A1	1.121	10327	ENSG00000117448			A_other	Akr1a1 (MGI:1929955)
chr1	45584040	45618892	1p34.1	1p34.1	603185	NASP	Nuclear autoantigenic sperm protein	NASP	0.276	4678	ENSG00000132780			A_other	Nasp (MGI:1355328)
chr1	45694323	45750804	1p32-p22	1p34.1	147485	IPP	Intracisternal A particle-promoted polypeptide	IPP	0.687	3652	ENSG00000197429			A_other	Ipp (MGI:96581)
chr1	45786991	46036123	1p34.1	1p34.1	612257	MAST2, MAST205, KIAA0807	Microtubule-associated serine/threonine kinase 2	MAST2	0.707	23139	ENSG00000086015			A_other	Mast2 (MGI:894676)
chr1	46040139	46174900	1p34.2	1p34.1	606076	PIK3R3	Phosphatidylinositol 3-kinase, regulatory, 3	PIK3R3	1.004	8503	ENSG00000117461			A_other	P3r3urf,Pik3r3 (MGI:1914573,MGI:109277)
chr1	46175086	46196488	1p34.1	1p34.1	613170	TSPAN1, NET1	Tetraspanin 1	TSPAN1	1.37	10103	ENSG00000117472			A_other	Tspan1 (MGI:1914055)
chr1	46188682	46220304	1p34-p33	1p34.1	606822	POMGNT1, MEB, MDDGA3, MDDGB3, MDDGC3, RP76, LGMDR15	Protein 0-mannose beta-1,2-N-acetylglucosaminyltransferase	POMGNT1	1.042	55624	ENSG00000085998		Muscular dystrophy-dystroglycanopathy (congenital with mental retardation), type B, 3, 613151 (3), Autosomal recessive; Muscular dystrophy-dystroglycanopathy (limb-girdle), type C, 3, 613157 (3), Autosomal recessive; Retinitis pigmentosa 76, 617123 (3), Autosomal recessive; Muscular dystrophy-dystroglycanopathy (congenital with brain and eye anomalies), type A, 3, 253280 (3), Autosomal recessive	AR	Pomgnt1 (MGI:1915523)
chr1	46203333	46221255	1p34.1	1p34.1	616129	LURAP1, LRAP35A	Leucine-rich adaptor protein 1	LURAP1	1.182	541468	ENSG00000171357			A_other	Lurap1 (MGI:1915325)
chr1	46247687	46278476	1p32	1p34.1	603615	RAD54L, HR54, HRAD54	RAD54 like	RAD54L	0.97	8438	ENSG00000085999		{Breast cancer, invasive ductal}, 114480 (3), Autosomal dominant, Somatic mutation; Adenocarcinoma, colonic, somatic (3); Lymphoma, non-Hodgkin, somatic, 605027 (3)	AD	Rad54l (MGI:894697)
chr1	46277461	46303615	1p34.1-p33	1p34-p33	618753	LRRC41, MUF1	Leucine-rich repeat-containing protein 41	LRRC41	0.185	10489	ENSG00000132128			A_other	Lrrc41 (MGI:2441984)
chr1	46303697	46316775	1p34.1	1p33	613844	UQCRH	Ubiquinol-cytochrome c reductase hinge protein	UQCRH	1.347	7388	ENSG00000173660	pseudogene on 1p36		A_other	Uqcrh (MGI:1913826)
chr1	46340806	46385198	1p33	1p33	615394	NSUN4	NOP2/SUN RNA methyltransferase family, member 4	NSUN4	0.914	387338	ENSG00000117481			A_other	Nsun4 (MGI:1919431)
chr1	46394316	46413844	1p33	1p33	602935	FAAH	Fatty acid amide hydrolase	FAAH	1.054	2166	ENSG00000117480		{Drug addiction, susceptibility to}, 606581 (3)	A_other	Faah (MGI:109609)
chr1	46489835	46516215	1p33	1p33	607410	DMBX1, OTX3	Diencephalon/mesencephalon homeobox 1	DMBX1	0.369	127343	ENSG00000197587			A_other	Dmbx1 (MGI:2153518)
chr1	46545640	46551646	1p33	1p33	611455	KNCN, KINO, L5	Kinocilin	KNCN	1.961	148930	ENSG00000162456			A_other	Kncn (MGI:3614952)
chr1	46557406	46604310	1p33	1p33	606724	MKNK1, MNK1	Mitogen-activated protein kinase-interacting serine/threonine kinase 1	MKNK1	1.032	8569	ENSG00000079277			A_other	Mknk1 (MGI:894316)
chr1	46799045	46819412	1p34-p12	1p33	124075	CYP4B1	Cytochrome P450, subfamily IVB, polypeptide 1	CYP4B1	1.097	1580	ENSG00000142973			A_other	Cyp4b1 (MGI:103225)
chr1	46929176	46941475	1p33	1p33	601310	CYP4A11	Cytochrome P450, subfamily IVA, polypeptide 11	CYP4A11	1.643	1579	ENSG00000187048			A_other	Cyp4a12a,Cyp4a29,Cyp4a12b,Cyp4a14,Cyp4a30b,Cyp4a32,Cyp4a10,Cyp4a31 (MGI:3611747,MGI:88611,MGI:3717148,MGI:88612,MGI:3717145,MGI:3028580,MGI:1096550,MGI:3717143)
chr1	46961363	47055431	1p33	1p33	614999	CYP4X1, CYPIVX1	Cytochrome P450, family 4, subfamily X, polypeptide 1	CYP4X1	1.107	260293	ENSG00000186377			A_other	Cyp4x1 (MGI:1932403)
chr1	47055524	47118319	1p33	1p33	618953	CYP4Z1	Cytochrome P450, family 4, subfamily Z, member 1	CYP4Z1	1.464	199974	ENSG00000186160			A_other	Cyp4x1 (MGI:1932403)
chr1	47137440	47149737	1p33	1p33	615341	CYP4A22	Cytochrome P450, family 4, subfamily A, polypeptide 22	CYP4A22	1.871	284541	ENSG00000162365			A_other	Cyp4a12a,Cyp4a29,Cyp4a12b,Cyp4a14,Cyp4a30b,Cyp4a32,Cyp4a10,Cyp4a31 (MGI:3611747,MGI:88611,MGI:3717148,MGI:88612,MGI:3717145,MGI:3028580,MGI:1096550,MGI:3717143)
chr1	47183581	47190035	1p33	1p33	607178	PDZK1IP1, MAP17	PDZK1-interacting protein 1	PDZK1IP1	1.602	10158	ENSG00000162366	near SLC in human, mouse, chicken, zebrafish		A_other	Pdzk1ip1 (MGI:1914432)
chr1	47216289	47232388	1p32	1p33	187040	TAL1, TCL5, SCL	T-cell acute lymphocytic leukemia-1	TAL1	0.704	6886	ENSG00000162367	proximal to MYCL1	Leukemia, T-cell acute lymphocytic, somatic, 613065 (3)	A_other	Tal1 (MGI:98480)
chr1	47250138	47314895	1p33	1p33	181590	STIL, SIL, MCPH7	SCL/TAL1-interrupting locus	STIL	0.383	6491	ENSG00000123473	within about 250kb of SCL	Microcephaly 7, primary, autosomal recessive, 612703 (3), Autosomal recessive	AR	Stil (MGI:107477)
chr1	47333789	47378838	1p32	1p33	191710	CMPK1, CMPK, UMPK, UMK, CMK	Cytidine monophosphate (UMP-CMP) kinase 1, cytosolic	CMPK1	0.449	51727	ENSG00000162368			A_other	Cmpk1 (MGI:1913838)
chr1	47416284	47418051	1p32	1p33	601094	FOXE3, FKHL12, ASMD, CTRCT34, ASGD2, AAT11	Forkhead box E3	FOXE3	1.613	2301	ENSG00000186790		Anterior segment dysgenesis 2, multiple subtypes, 610256 (3), Autosomal recessive; {Aortic aneurysm, familial thoracic 11, susceptibility to}, 617349 (3), Autosomal dominant; Cataract 34, multiple types, 612968 (3)	ADR	Foxe3 (MGI:1353569)
chr1	47438043	47440690	1p34-p32	1p33	602211	FOXD2, FKHL17, FREAC9	Forkhead box D2	FOXD2	1.31	2306	ENSG00000186564			A_other	Foxd2 (MGI:1347471)
chr1	47760527	47997384	1p33	1p33	614913	TRABD2B, TIKI2	TRAB domain-containing protein 2B	TRABD2B	0.424	388630	ENSG00000269113			A_other	Trabd2b (MGI:3650152)
chr1	48258642	48472203	1p33	1p33	613947	SPATA6, SRF1, HASH	Spermatogenesis-associated protein 6	SPATA6	1.47	54558	ENSG00000132122			A_other	Spata6 (MGI:1915196)
chr1	48520156	50023953	1p33	1p33	616476	AGBL4, CCP6	ATP/GTP-binding protein-like 4	AGBL4	0.761	84871	ENSG00000186094			A_other	Agbl4 (MGI:1918244)
chr1	50048054	50203771	1p34	1p33-p32	168360	ELAVL4, HUD, PNEM	ELAV-like RNA binding protein 4 (Hu antigen D)	ELAVL4	0.382	1996	ENSG00000162374			A_other	Elavl4 (MGI:107427)
chr1	50417549	50423442	1p33-p32.3	1p32.3	614804	DMRTA2	Doublesex- and MAB3-related transcription factor A2	DMRTA2	0.376	63950	ENSG00000142700			A_other	Dmrta2 (MGI:2653629)
chr1	50437027	50960266	1p33	1p32.3	604460	FAF1, HFAF1	Fas-associated factor 1	FAF1	0.251	11124	ENSG00000185104			A_other	Faf1 (MGI:109419)
chr1	50968705	50974633	1p32	1p32.3	603369	CDKN2C, INK4C	Cyclin-dependent kinase inhibitor 2C	CDKN2C	0.948	1031	ENSG00000123080			A_other	Cdkn2c (MGI:105388)
chr1	51236272	51273446	1p32-p31	1p32.3	612598	RNF11	Ring finger protein 11	RNF11	0.69	26994	ENSG00000123091			A_other	Rnf11 (MGI:1352759)
chr1	51354262	51519274	1p32	1p32.3	600051	EPS15	Epidermal growth factor receptor pathway substrate-15	EPS15	0.455	2060	ENSG00000085832			A_other	Eps15 (MGI:104583)
chr1	51617083	51789218	1p34.2-p32.2	1p32.3	606737	OSBPL9, ORP9	Oxysterol-binding protein-like protein 9	OSBPL9	0.309	114883	ENSG00000117859			A_other	Osbpl9 (MGI:1923784)
chr1	51789209	51878726	1p32.2	1p32.3	602651	NRD1	Nardilysin (N-arginine dibasic convertase)	NRDC	0.373	4898	ENSG00000078618			A_other	Nrd1 (MGI:1201386)
chr1	51907955	51990699	1p32-p31	1p32.3	179510	RAB3B	Brain antigen RAB3B	RAB3B	0.754	5865	ENSG00000169213			A_other	Rab3b (MGI:1917158)
chr1	52020130	52056170	1p32.3	1p32.3	609448	TXNDC12, TLP19, ERP18	Thioredoxin domain-containing protein 12	TXNDC12	1.328	51060	ENSG00000117862			A_other	Txndc12,Aifm1 (MGI:1913323,MGI:1349419)
chr1	52142000	52348663	1p32.3	1p32.3	603755	ZFYVE9, MADHIP, SARA	Zinc finger, FYVE domain containing 9	ZFYVE9	0.325	9372	ENSG00000157077			A_other	Zfyve9 (MGI:2652838)
chr1	52372828	52404445	1p32	1p32.3	601902	ORC1, ORC1L	Origin recognition complex, subunit 1	ORC1	0.881	4998	ENSG00000085840		Meier-Gorlin syndrome 1, 224690 (3), Autosomal recessive	AR	Orc1 (MGI:1328337)
chr1	52404563	52420835	1p32.3	1p32.3	617031	PRPF38A, PRP38A	Pre-mRNA processing factor 38A	PRPF38A	0.408	84950	ENSG00000134748			A_other	Prpf38a (MGI:1916962)
chr1	52602370	52609050	1p32	1p32.3	615784	GPX7, NPGPX	Glutathione peroxidase 7	GPX7	1.412	2882	ENSG00000116157			A_other	Gpx7 (MGI:1914555)
chr1	52684448	52698346	1p32.3	1p32.3	615623	COA7, RESA1, SELRC1, C1orf163, SCAN3	Cytochrome C oxidase assembly factor	COA7	1.02	65260	ENSG00000162377		Spinocerebellar ataxia, autosomal recessive, with axonal neuropathy 3, 618387 (3), Autosomal recessive	AR	Coa7 (MGI:1917143)
chr1	52726452	52827335	1p32.3	1p32.3	618673	ZYG11B	ZYG11 family, member B, cell cycle regulator	ZYG11B	0.252	79699	ENSG00000162378			A_other	Zyg11b (MGI:2685277)
chr1	52842735	52894997	1p32.3	1p32.3	618675	ZYG11A	ZYG11 family, member A, cell cycle regulator	ZYG11A	0.976	440590	ENSG00000203995			A_other	Zyg11a (MGI:2446208)
chr1	52927275	53051697	1p32	1p32.3	184755	SCP2	Sterol carrier protein-2	SCP2	0.76	6342	ENSG00000116171	mutation identified in 1 LKDMN patient	?Leukoencephalopathy with dystonia and motor neuropathy, 613724 (3), Autosomal recessive	AR	Scp2 (MGI:98254)
chr1	53062197	53085501	1p32.3	1p32.3	608661	PODN	Podocan	PODN	1.019	127435	ENSG00000174348			A_other	Podn (MGI:2674939)
chr1	53087182	53142637	1p32.3	1p32.3	604471	SLC1A7	Solute carrier family 1 (glutamate transporter), member 7	SLC1A7	1.311	6512	ENSG00000162383			A_other	Slc1a7 (MGI:2444087)
chr1	53196823	53214196	1p32	1p32.3	600650	CPT2, IIAE4	Carnitine palmitoyltransferase II	CPT2	1.172	1376	ENSG00000157184	formerly at 1p13	{Encephalopathy, acute, infection-induced, 4, susceptibility to}, 614212 (3), Autosomal dominant, Autosomal recessive; CPT II deficiency, infantile, 600649 (3), Autosomal recessive; CPT II deficiency, lethal neonatal, 608836 (3), Autosomal recessive; CPT II deficiency, myopathic, stress-induced, 255110 (3), Autosomal dominant, Autosomal recessive	ADR	Cpt2 (MGI:109176)
chr1	53226899	53238517	1p34-p33	1p32.3	602603	MAGOH	Mago homolog, exon junction complex subunit	MAGOH	0.492	4116	ENSG00000162385			A_other	Magoh (MGI:1330312)
chr1	53242363	53328069	1p34	1p32.3	602600	LRP8, APOER2, MCI1	Low density lipoprotein receptor-related protein 8 (Apolipoprotein E receptor 2)	LRP8	0.224	7804	ENSG00000157193		{Myocardial infarction, susceptibility to}, 608446 (3)	A_other	Lrp8 (MGI:1340044)
chr1	53459398	53467487	1p32.2	1p32.3	614805	DMRTB1	Doublesex- and MAB3-related transcription factor B1	DMRTB1	0.466	63948	ENSG00000143006			A_other	Dmrtb1 (MGI:1927125)
chr1	53506236	53739170	1p32.3	1p32.3	610378	GLIS1	Glis family zinc finger protein 1	GLIS1	0.609	148979	ENSG00000174332			A_other	Glis1 (MGI:2386723)
chr1	53765477	53838295	1p32.3	1p32.3	610115	TMEM48, NDC1	Transmembrane protein 48	NDC1	0.237	55706	ENSG00000058804			A_other	Ndc1 (MGI:1920037)
chr1	53851732	53889796	1p32.3	1p32.3	617521	YIPF1	YIP1 domain family, member 1	YIPF1	0.77	54432	ENSG00000058799			A_other	Yipf1 (MGI:1915532)
chr1	53894186	53911085	1p33-p32	1p32.3	147892	DIO1, TXDI1	Deiodinase, iodothyronine, type I	DIO1	0.558	1733	ENSG00000211452			A_other	Dio1 (MGI:94896)
chr1	54026680	54053572	1p32.3	1p32.3	617084	TMEM59, DCF1	Transmembrane protein 59	TMEM59	1.465	9528	ENSG00000116209			A_other	Tmem59 (MGI:1929278)
chr1	54132686	54153180	1p32	1p32.3	612320	CDCP2	Cub domain-containing protein 2	CDCP2	1.794	200008	ENSG00000157211	?associated with PARK10		A_other	Cdcp2 (MGI:3045328)
chr1	54200166	54225488	1p32.1	1p32.3	611843	MRPL37	Mitochondrial ribosomal protein L37	MRPL37	1.116	51253	ENSG00000116221			A_other	Mrpl37 (MGI:1926268)
chr1	54225431	54413489	1p31.3	1p32.3	607390	SSBP3	Single-stranded DNA-binding protein 3	SSBP3	0.198	23648	ENSG00000157216			A_other	Ssbp3 (MGI:1919725)
chr1	54548227	54639191	1p32.3	1p32.3	606803	ACOT11, THEA, BFIT, BFIT1, BFIT2, KIAA0707	Acyl-CoA thioesterase 11	ACOT11	1.082	26027	ENSG00000162390			A_other	Acot11 (MGI:1913736)
chr1	54715860	54742656	1p31.3	1p32.3	606753	TTC4	Tetratricopeptide repeat domain 4	TTC4	0.897	7268	ENSG00000243725	pseudogene on 7p14-p13		A_other	Ttc4 (MGI:1919604)
chr1	54756897	54764522	1p32.2	1p32.3	612036	PARS2, DEE75	Prolyl-tRNA synthetase 2	PARS2	0.882	25973	ENSG00000162396		Developmental and epileptic encephalopathy 75, 618437 (3), Autosomal recessive	AR	Pars2 (MGI:2386296)
chr1	54849626	54887194	1p33-p31.1	1p32.3	606418	DHCR24, KIAA0018	24-dehydrocholesterol reductase	DHCR24	0.523	1718	ENSG00000116133		Desmosterolosis, 602398 (3), Autosomal recessive	AR	Dhcr24 (MGI:1922004)
chr1	54998932	55017171	1p31	1p32.3	606412	BSND	Barttin	BSND	1.78	7809	ENSG00000162399		Sensorineural deafness with mild renal dysfunction, 602522 (3), Autosomal recessive; Bartter syndrome, type 4a, 602522 (3), Autosomal recessive	AR	Bsnd (MGI:2153465)
chr1	55039547	55064851	1p32.3	1p32.3	607786	PCSK9, NARC1, HCHOLA3, FH3, LDLCQ1, FHCL3	Proprotein convertase, subtilisin/kexin-type, 9	PCSK9	1.341	255738	ENSG00000169174		{Low density lipoprotein cholesterol level QTL 1}, 603776 (3), Autosomal dominant; Hypercholesterolemia, familial, 3, 603776 (3), Autosomal dominant	AD	Pcsk9 (MGI:2140260)
chr1	55066358	55215373	1p32.3	1p32.3	610569	USP24, KIAA1057	Ubiquitin-specific protease 24	USP24	0.147	23358	ENSG00000162402			A_other	Usp24 (MGI:1919936)
chr1	56645313	56715334	1p31	1p32.2	600497	PRKAA2, AMPK	Protein kinase, AMP-activated, alpha-2 catalytic subunit	PRKAA2	0.921	5563	ENSG00000162409			A_other	Prkaa2 (MGI:1336173)
chr1	56854795	56918222	1p32	1p32.2	120950	C8A	Complement component-8, alpha polypeptide	C8A	1.184	731	ENSG00000157131		C8 deficiency, type I, 613790 (3), Autosomal recessive	AR	C8a (MGI:2668347)
chr1	56929206	56974382	1p32	1p32.2	120960	C8B	Complement component-8, beta polypeptide	C8B	1.334	732	ENSG00000021852		C8 deficiency, type II, 613789 (3), Autosomal recessive	AR	C8b (MGI:88236)
chr1	56994777	58546725	1p32-p31	1p32.2-p32.1	603448	DAB1, SCA37	DAB adaptor protein 1	DAB1	0.215	1600	ENSG00000173406		Spinocerebellar ataxia 37, 615945 (3), Autosomal dominant	AD	Dab1 (MGI:108554)
chr1	58480718	58546725	1p32.3-p32.1	1p32.2-p32.1	617081	OMA1, MPRP1	OMA1 zinc metallopeptidase	OMA1	1.132	115209	ENSG00000162600			A_other	Oma1 (MGI:1914263)
chr1	58575432	58577251	1p32	1p32.1	137290	TACSTD2, TROP2, M1S1	Tumor-associated calcium signal transducer 2	TACSTD2	1.531	4070	ENSG00000184292		Corneal dystrophy, gelatinous drop-like, 204870 (3), Autosomal recessive	AR	Tacstd2 (MGI:1861606)
chr1	58654738	58700090	1p32.1	1p32.1	612176	MYSM1, 2ADUB, KIAA1915, BMFS4	MYB-like, SWIRM, and MPN domains-containing protein 1	MYSM1	0.408	114803	ENSG00000162601		Bone marrow failure syndrome 4, 618116 (3), Autosomal recessive	AR	Mysm1 (MGI:2444584)
chr1	58780790	58784046	1p32-p31	1p32.1	165160	JUN	Jun proto-oncogene, AP-1 transcription factor subunit	JUN	1.02	3725	ENSG00000177606			A_other	Jun (MGI:96646)
chr1	59296404	59762729	1p32.1	1p32.1	611370	FGGY, FLJ10986	FGGY carbohydrate kinase domain-containing protein	FGGY	1.215	55277	ENSG00000172456			A_other	Fggy (MGI:1922828)
chr1	59814921	59876369	1p32.1	1p32.1	607820	HOOK1, HK1	Hook microtubule tethering protein 1	HOOK1	0.623	51361	ENSG00000134709			A_other	Hook1 (MGI:1925213)
chr1	59893307	59926772	1p31.3-p31.2	1p32.1	601258	CYP2J2	Cytochrome P450, subfamily IIJ (arachidonic acid epoxygenase), polypeptide 2	CYP2J2	1.39	1573	ENSG00000134716			A_other	Cyp2j5,Cyp2j6,Cyp2j9,Cyp2j8,Cyp2j13,Cyp2j11,Cyp2j12 (MGI:1270149,MGI:1270148,MGI:1921769,MGI:2140224,MGI:2449817,MGI:2385197,MGI:3717097)
chr1	59990393	60073769	1p32.1	1p32.1	618860	C1orf87, CREF	Chromosome 1 open reading frame 87	C1orf87	1.679	127795	ENSG00000162598			A_other	Gm12695 (MGI:3650206)
chr1	61077226	61462787	1p31.3-p31.2	1p31.3	600727	NFIA, BRMUTD	Nuclear factor I/A	NFIA	0.202	4774	ENSG00000162599		Brain malformations with or without urinary tract defects, 613735 (3), Autosomal dominant	AD	Nfia (MGI:108056)
chr1	61681045	61725140	1p31.3	1p31.3	610080	TM2D1, BBP	TM2 domain-containing protein 1	TM2D1	1.115	83941	ENSG00000162604			A_other	Tm2d1 (MGI:2137022)
chr1	62236164	62319433	1p31.3	1p31.3	614612	KANK4	KN motif- and ankyrin repeat domain-containing protein 4	KANK4	0.801	163782	ENSG00000132854			A_other	Kank4 (MGI:3043381)
chr1	62436394	62451803	1p32.1-p31.3	1p31.3	603478	USP1	Ubiquitin-specific protease 1	USP1	0.257	7398	ENSG00000162607			A_other	Usp1 (MGI:2385198)
chr1	62454725	62688385	1p31.3	1p31.3	615730	DOCK7, KIAA1771, DEE23	Dedicator of cytokinesis 7	DOCK7	0.379	85440	ENSG00000116641		Developmental and epileptic encephalopathy 23, 615859 (3), Autosomal recessive	AR	Dock7 (MGI:1914549)
chr1	62597519	62606312	1p31	1p31.3	604774	ANGPTL3, ANGPT5, FHBL2	Angiopoietin-like 3	ANGPTL3	1.301	27329	ENSG00000132855		Hypobetalipoproteinemia, familial, 2, 605019 (3), Autosomal recessive	AR	Angptl3 (MGI:1353627)
chr1	62783764	62865515	1p31.3	1p31.3	611339	ATG4C, APG4C	Autophagy related 4C cysteine peptidase	ATG4C	1.405	84938	ENSG00000125703			A_other	Atg4c (MGI:2651854)
chr1	63322566	63325127	1p31	1p31.3	611539	FOXD3, AIS1, VAMAS2	Forkhead box D3	FOXD3	0.687	27022	ENSG00000187140		{Autoimmune disease, susceptibility to, 1}, 607836 (3), Autosomal dominant	AD	Foxd3 (MGI:1347473)
chr1	63367626	63438552	1p22.3	1p31.3	604566	ALG6, CDG1C	ALG6 alpha-1,3-glucosyltransferase	ALG6	0.641	29929	ENSG00000088035		Congenital disorder of glycosylation, type Ic, 603147 (3), Autosomal recessive	AR	Alg6 (MGI:2444031)
chr1	63440769	63529394	1p31.3	1p31.3	605494	ITGB3BP, NRIF3	Integrin, beta-3, binding protein of	ITGB3BP	1.412	23421	ENSG00000142856			A_other	Itgb3bp (MGI:1914983)
chr1	63523320	63585400	1p31.3	1p31.3	617632	EFCAB7, KIAA1799	EF-hand calcium-binding domain-containing protein 7	EFCAB7	1.192	84455	ENSG00000203965			A_other	Efcab7 (MGI:2385199)
chr1	63593410	63660244	1p31	1p31.3	171900	PGM1, GSD14, CDG1T	Phosphoglucomutase-1	PGM1	1.319	5236	ENSG00000079739	distal to ACADM; formerly 1p22.1	Congenital disorder of glycosylation, type It, 614921 (3), Autosomal recessive	AR	Pgm1 (MGI:97565)
chr1	63774016	64181497	1p31.3	1p31.3	602336	ROR1, NTRKR1	Receptor tyrosine kinase-like orphan receptor 1	ROR1	0.267	4919	ENSG00000185483	mutation identified in 1 DFNB108 family	?Deafness, autosomal recessive 108, 617654 (3), Autosomal recessive	AR	Ror1 (MGI:1347520)
chr1	64744978	64833410	1p31.3	1p31.3	609953	RAVER2, KIAA1579	Ribonucleoprotein, PTB binding 2	RAVER2	0.814	55225	ENSG00000162437			A_other	Raver2 (MGI:2443623)
chr1	64833228	65067745	1p31.3	1p31.3	147795	JAK1, AIIDE	Janus kinase 1 (a protein-tyrosine kinase)	JAK1	0.214	3716	ENSG00000162434	related gene on 9p24	Autoinflammation, immune dysregulation, and eosinophilia, 618999 (3), Autosomal dominant	AD	Jak1 (MGI:96628)
chr1	65147341	65232144	1p31.3	1p31.3	103030	AK4, AK3	Adenylate kinase 4	AK4	0.788	205	ENSG00000162433			A_other	Ak4 (MGI:87979)
chr1	65264748	65415870	1p32.1-p31.3	1p31.3	608375	DNAJC6, DJC6, KIAA0473, PARK19	DNAJ heat shock protein family (Hsp40) member C6	DNAJC6	0.222	9829	ENSG00000116675		Parkinson disease 19a, juvenile-onset, 615528 (3), Autosomal recessive; Parkinson disease 19b, early-onset, 615528 (3), Autosomal recessive	AR	Dnajc6 (MGI:1919935)
chr1	65420651	65641558	1p31	1p31.3	601007	LEPR, OBR, LEPRD	Leptin receptor	LEPR	0.284	3953	ENSG00000116678		Obesity, morbid, due to leptin receptor deficiency, 614963 (3), Autosomal recessive	AR	Lepr (MGI:104993)
chr1	65420667	65436006	1p31	1p31.3	613461	LEPROT, OBRGRP	Leptin receptor overlapping transcript	LEPROT	0.874	54741	ENSG00000213625	transcribed in same direction as LEPR		A_other	Leprot (MGI:2687005)
chr1	65792509	66374578	1p31	1p31.3	600127	PDE4B, DPDE4	Phosphodiesterase-4B, cAMP-specific (dunce-like phosphodiesterase E4)	PDE4B	0.395	5142	ENSG00000184588			A_other	Pde4b (MGI:99557)
chr1	66533360	66751138	1p31.3	1p31.3	611540	SGIP1	SH3-domain GRB2-like (endophilin)-interacting protein 1	SGIP1	0.195	84251	ENSG00000118473			A_other	Sgip1 (MGI:1920344)
chr1	66797739	66801275	1p31.1-p22.3	1p31.3	606413	INSL5	Insulin-like 5	INSL5	1.779	10022	ENSG00000172410			A_other	Insl5 (MGI:1346085)
chr1	66924899	66988618	1p31.3	1p31.3	616848	MEIR1, KIAA1610	Mesoderm induction-early response protein 1	MIER1	0.419	57708	ENSG00000198160			A_other	Mier1 (MGI:1918398)
chr1	66999349	67054422	1p32-p31	1p31.3	610804	SLC35D1, UGTREL7, KIAA0260, SHNKND	Solute carrier family 35 (UDP-glucuronic acid/UDP-N-acetylgalactosamine dual transporter), member D1	SLC35D1	0.784	23169	ENSG00000116704		Schneckenbecken dysplasia, 269250 (3), Autosomal recessive	AR	Slc35d1 (MGI:2140361)
chr1	67138638	67259978	1p31.3	1p31.3	607562	IL23R, IBD17	Interleukin 23 receptor	IL23R	0.606	149233	ENSG00000162594		{Inflammatory bowel disease 17, protection against}, 612261 (3); {Psoriasis, protection against}, 605606 (3)	A_other	Il23r (MGI:2181693)
chr1	67307350	67398723	1p31.2	1p31.3	601642	IL12RB2	Interleukin 12 receptor, beta-2	IL12RB2	0.707	3595	ENSG00000081985			A_other	Il12rb2 (MGI:1270861)
chr1	67407809	67430401	1p31.3	1p31.3	607378	SERBP1, PAIRBP1	Serpine1 mRNA-binding protein 1	SERBP1	0.181	26135	ENSG00000142864			A_other	Serbp1 (MGI:1914120)
chr1	67685200	67688333	1p34-p12	1p31.3	126335	DDIT1, GADD45	DNA damage-inducible transcript-1	GADD45A	1.131	1647	ENSG00000116717			A_other	Gadd45a (MGI:107799)
chr1	67701474	67833466	1p31.3	1p31.3	615405	GNG12	Guanine nucleotide-binding protein, gamma 12	GNG12	1.055	55970	ENSG00000172380			A_other	Gng12 (MGI:1336171)
chr1	68098458	68233017	1p31.3	1p31.3	611514	WLS, GPR177, EVI	WNTless, Drosophila, homolog of	WLS	0.545	79971	ENSG00000116729			A_other	Wls (MGI:1915401)
chr1	68428821	68450321	1p31	1p31.3	180069	RPE65, RP20, LCA2	RPE65 retinoid isomerohydrolase	RPE65	1.111	6121	ENSG00000116745		Retinitis pigmentosa 20, 613794 (3), Autosomal recessive; Retinitis pigmentosa 87 with choroidal involvement, 618697 (3), Autosomal dominant; Leber congenital amaurosis 2, 204100 (3), Autosomal recessive	ADR	Rpe65 (MGI:98001)
chr1	68474151	68497081	1p31.2	1p31.3	612002	DEPDC1	DEP domain-containing 1	DEPDC1	0.795	55635	ENSG00000024526			A_other	Depdc1a (MGI:1923381)
chr1	69567921	70144363	1p31.1	1p31.1	614453	LRRC7, DENSIN, KIAA1365	Leucine-rich repeat-containing protein 7	LRRC7	0.157	57554	ENSG00000033122			A_other	Lrrc7 (MGI:2676665)
chr1	70205695	70253051	1p31.1	1p31.1	602010	SRSF11, SFRS11	Splicing factor, serine/arginine-rich, 11	SRSF11	0.233	9295	ENSG00000116754			A_other	Srsf11 (MGI:1916457)
chr1	70258998	70354976	1p31.1	1p31.1	615125	ANKRD13C	Ankyrin repeat domain-containing protein 13C	ANKRD13C	0.248	81573	ENSG00000118454			A_other	Ankrd13c (MGI:2139746)
chr1	70354810	70368022	1p31.1	1p31.1	604372	HHLA3	Human endogenous retrovirus-H long terminal repeat-associating 3	HHLA3	1.835	11147	ENSG00000197568			A_other
chr1	70411267	70441948	1p31.1	1p31.1	607657	CTH	Cystathionine gamma-lyase	CTH	0.959	1491	ENSG00000116761	previously assigned to chr.16	Cystathioninuria, 219500 (3), Autosomal recessive	AR	Cth (MGI:1339968)
chr1	70852357	71047815	1p31.2	1p31.1	176806	PTGER3, EP3	Prostaglandin E receptor 3, EP3 subtype	PTGER3	0.579	5733	ENSG00000050628			A_other	Ptger3 (MGI:97795)
chr1	71063290	71081034	1p22.1-p21.3	1p31.1	604347	ZRANB2, ZNF265, ZIS	Zinc finger RANBP2-type domain-containing protein 2	ZRANB2	0.181	9406	ENSG00000132485			A_other	Zranb2 (MGI:1858211)
chr1	71395942	72282538	1p31.1	1p31.1	613173	NEGR1, KILON	Neuronal growth regulator 1	NEGR1	0.253	257194	ENSG00000172260			A_other	Negr1 (MGI:2444846)
chr1	74026014	74198200	1p31.1	1p31.1	617957	LRRIQ3, LRRC44	Leucine rich repeats- and IQ motif-containing protein 3	LRRIQ3	1.22	127255	ENSG00000162620			A_other	Lrriq3 (MGI:1921685)
chr1	74198241	74208701	1p31.1	1p31.1	603609	FPGT, GFPP	Fucose-1-phosphate guanylyltransferase	FPGT	1.281	8790	ENSG00000254685			A_other	Fpgt (MGI:1922790)
chr1	74235386	74544427	1p31.1	1p31.1	613932	TNNI3K, CCDD	TNNI3-interacting kinase	TNNI3K	1.427	51086	ENSG00000116783		Cardiac conduction disease with or without dilated cardiomyopathy, 616117 (3), Autosomal dominant	AD	Tnni3k (MGI:2443276)
chr1	74705469	74733114	1p31-p22	1p31.1	123691	CRYZ	Crystallin, zeta (quinone reductase)	CRYZ	1.928	1429	ENSG00000116791			A_other	Cryz (MGI:88527)
chr1	74733151	74766676	1p31.3	1p31.1	611245	TYW3	tRNA-wybutosine-synthesizing protein 3, S. cerevisiae, homolog of	TYW3	1.055	127253	ENSG00000162623			A_other	Tyw3 (MGI:2445040)
chr1	75128433	75199453	1p31.1	1p31.1	604425	LHX8	LIM homeobox 8	LHX8	0.473	431707	ENSG00000162624			A_other	Lhx8 (MGI:1096343)
chr1	75724708	75763678	1p31	1p31.1	607008	ACADM, MCAD	Acyl-Coenzyme A dehydrogenase, C-4 to C-12 straight chain	ACADM	1.153	34	ENSG00000117054		Acyl-CoA dehydrogenase, medium chain, deficiency of, 201450 (3), Autosomal recessive	AR	Acadm (MGI:87867)
chr1	75786193	75795089	1p31	1p31.1	179080	RABGGTB	Rab geranylgeranyltransferase, beta subunit	RABGGTB	0.675	5876	ENSG00000137955			A_other	Rabggtb (MGI:99537)
chr1	75796881	75913241	1p31	1p31.1	602105	MSH4	mutS homolog 4	MSH4	0.989	4438	ENSG00000057468			A_other	Msh4 (MGI:1860077)
chr1	76074733	76637338	1p31.1	1p31.1	610133	ST6GALNAC3, SIAT7C	ST6 alpha-N-acetyl-neuraminyl-2,3-beta-galactosyl-1, 3-N-acetylgalactosaminide alpha-2,6-sialyltransferase 3	ST6GALNAC3	0.964	256435	ENSG00000184005			A_other	St6galnac3 (MGI:1341828)
chr1	76867448	77069166	1p31.1	1p31.1	610134	ST6GALNAC5, SIAT7E	ST6 alpha-N-acetyl-neuraminyl-2,3-beta-galactosyl-1, 3-N-acetylgalactosaminide alpha-2,6 sialyltransferase 5	ST6GALNAC5	0.612	81849	ENSG00000117069			A_other	St6galnac5 (MGI:1349471)
chr1	77088988	77219429	1p31.1	1p31.1	605087	PIGK, GPI8, NEDHCAS	Phosphatidylinositol glycan, class K	PIGK	0.774	10026	ENSG00000142892		Neurodevelopmental disorder with hypotonia and cerebellar atrophy, with or without seizures, 618879 (3), Autosomal recessive	AR	Pigk (MGI:1913863)
chr1	77281907	77559965	1p31	1p31.1	608009	AK5	Adenylate kinase 5	AK5	0.558	26289	ENSG00000154027			A_other	Ak5 (MGI:2677491)
chr1	77695986	77759851	1p31.1	1p31.1	615146	USP33, VDU1	Ubiquitin-specific protease 33	USP33	0.331	23032	ENSG00000077254			A_other	Usp33 (MGI:2159711)
chr1	77888527	77948642	1p32-p31	1p31.1	613121	NEXN, NELIN, CMD1CC, CMH20	Nexilin F-actin binding protein	NEXN	0.779	91624	ENSG00000162614		Cardiomyopathy, dilated, 1CC, 613122 (3), Autosomal dominant; Cardiomyopathy, hypertrophic, 20, 613876 (3), Autosomal dominant	AD	Nexn (MGI:1916060)
chr1	77944054	77979434	1p31.1	1p31.1	603444	FUBP1, FUBP, FBP	Far upstream element-binding protein 1	FUBP1	0.115	8880	ENSG00000162613			A_other	Fubp1 (MGI:1196294)
chr1	77979174	78017963	1p31.1	1p31.1	611327	DNAJB4, HLJ1	DNAJ/HSP40 homolog, subfamily B, member 4	DNAJB4	0.829	11080	ENSG00000162616			A_other	Dnajb4 (MGI:1914285)
chr1	78044969	78138443	1p31.1	1p31.1	619089	GIPC2	GIPC PDZ domain-containing family, member 2	GIPC2	1.591	54810	ENSG00000137960			A_other	Gipc2 (MGI:1889209)
chr1	78490973	78540700	1p31.1	1p31.1	600563	PTGFR	Prostaglandin F receptor (FP)	PTGFR	0.754	5737	ENSG00000122420			A_other	Ptgfr (MGI:97796)
chr1	78620411	78646144	1p31.1	1p31.1	613975	IFI44L	Interferon-induced protein 44-like	IFI44L	1.517	10964	ENSG00000137959			A_other	Ifi44l (MGI:95975)
chr1	78648942	78664077	1p31.1	1p31.1	610468	IFI44, P44	Interferon-induced protein 44	IFI44	1.496	10561	ENSG00000137965			A_other	Ifi44 (MGI:2443016)
chr1	83865020	83999140	1p31.1	1p31.1	618813	TTLL7	Tubulin tyrosine ligase-like 7	TTLL7	0.426	79739	ENSG00000137941			A_other	Ttll7 (MGI:1918142)
chr1	84078078	84238497	1p31.1	1p31.1	176892	PRKACB, CAFD2	Protein kinase, cAMP-dependent, catalytic, beta	PRKACB	0.479	5567	ENSG00000142875		Cardioacrofacial dysplasia 2, 619143 (3)	A_other	Prkacb (MGI:97594)
chr1	84398483	84415894	1p22.3	1p31.1-p22.3	608057	DNASE2B, DLAD	Deoxyribonuclease II beta	DNASE2B	1.633	58511	ENSG00000137976			A_other	Dnase2b (MGI:1913283)
chr1	84498324	84506580	1p22	1p22.3	600874	GNG5	Guanine nucleotide-binding protein (G protein), gamma 5	GNG5	1.585	2787	ENSG00000174021			A_other	Gng5,Gng5-ps (MGI:3783217,MGI:109164)
chr1	84549610	84574439	1p22	1p22.3	600873	CTBS, CTB	Chitobiase, di-N-acetyl-	CTBS	1.179	1486	ENSG00000117151			A_other	Ctbs (MGI:1921495)
chr1	84811600	84893205	1p31.1-p22.3	1p22.3	605106	LPAR3, EDG7, LPA3	Lysophosphatidic acid receptor 3	LPAR3	0.593	23566	ENSG00000171517			A_other	Lpar3 (MGI:1929469)
chr1	84925582	84997112	1p22	1p22.3	607399	MCOLN2	Mucolipin 2	MCOLN2	1.188	255231	ENSG00000153898	incorrectly assigned to chr.3		A_other	Mcoln2 (MGI:1915529)
chr1	85018081	85048901	1p22.3	1p22.3	607400	MCOLN3	Mucolipin 3	MCOLN3	0.942	55283	ENSG00000055732			A_other	Mcoln3 (MGI:1890500)
chr1	85062326	85133137	1p22.3	1p22.3	617968	WDR63	WD repeat-containing protein 63	DNAI3	0.757	126820	ENSG00000162643			A_other	Dnai3 (MGI:3045269)
chr1	85265775	85276631	1p22	1p22.3	603517	BCL10, IMD37	B-cell leukemia/lymphoma 10	BCL10	0.731	8915	ENSG00000142867	mutation identified in 1 IMD37 patient	{Lymphoma, follicular, somatic}, 605027 (3); ?Immunodeficiency 37, 616098 (3), Autosomal recessive; {Sezary syndrome, somatic} (3); {Male germ cell tumor, somatic}, 273300 (3); Lymphoma, MALT, somatic, 137245 (3); {Mesothelioma, somatic}, 156240 (3)	AR	Bcl10 (MGI:1337994)
chr1	85318484	85578273	1p22	1p22.3	604743	DDAH1	Dimethylarginine dimethylaminohydrolase-1	DDAH1	0.952	23576	ENSG00000153904			A_other	Ddah1 (MGI:1916469)
chr1	85728506	86156986	1p22.3	1p22.3	610025	COL24A1	Collagen, type XXIV, alpha-1	COL24A1	0.912	255631	ENSG00000171502			A_other	Col24a1 (MGI:1918605)
chr1	86424143	86456552	1p22.3	1p22.3	604003	CLCA2	Chloride channel accessory 2	CLCA2	1.273	9635	ENSG00000137975			A_other	Clca2 (MGI:2139758)
chr1	86468926	86500258	1p22.3	1p22.3	603906	CLCA1, CACC1	Chloride channel accessory 1	CLCA1	0.721	1179	ENSG00000016490			A_other	Clca1 (MGI:1346342)
chr1	86547077	86580757	1p22.3	1p22.3	616857	CLCA4, CACC2	Chloride channel accessory 4	CLCA4	1.03	22802	ENSG00000016602			A_other	Clca4b,Clca4a (MGI:2139790,MGI:2139744)
chr1	86914634	87109981	1p22	1p22.3	604844	HS2ST1, NFSRA	Heparan sulfate 2-O-sulfotransferase 1	HS2ST1	0.465	9653	ENSG00000153936		Neurofacioskeletal syndrome with or without renal agenesis, 619194 (3), Autosomal recessive	AR	Hs2st1 (MGI:1346049)
chr1	87328879	87348922	1p22.3	1p22.3	603129	LMO4	LIM domain only 4	LMO4	0.595	8543	ENSG00000143013			A_other	Lmo4 (MGI:109360)
chr1	88684238	88836254	1p22.2	1p22.2	602549	PKN2, PRKCL2, PRK2, PAK2	Protein kinase N2	PKN2	0.15	5586	ENSG00000065243			A_other	Pkn2 (MGI:109211)
chr1	88852632	88891943	1p22.2	1p22.2	189963	GTF2B, TFIIB, TF2B	General transcription factor IIb	GTF2B	0.918	2959	ENSG00000137947			A_other	Gtf2b (MGI:2385191)
chr1	89006676	89022869	1p22.2	1p22.2	600413	GBP3	Guanylate-binding protein 3	GBP3	1.341	2635	ENSG00000117226			A_other	Gbp2 (MGI:102772)
chr1	89052318	89065207	1p22.2	1p22.2	600411	GBP1	Guanylate binding protein 1, interferon-inducible, 67kD	GBP1	1.225	2633	ENSG00000117228			A_other	Gbp2 (MGI:102772)
chr1	89106131	89126113	1p22.2	1p22.2	600412	GBP2	Guanylate-binding protein 2, interferon-inducible	GBP2	0.991	2634	ENSG00000162645			A_other	Gbp2b,Gbp2 (MGI:102772,MGI:95666)
chr1	89131741	89176002	1p22.2	1p22.2	612468	GBP7	Guanylate-binding protein 7	GBP7	1.177	388646	ENSG00000213512			A_other	Gbp7,Gbp3 (MGI:1926263,MGI:2444421)
chr1	89181143	89198941	1p22.2	1p22.2	612466	GBP4	Guanylate-binding protein 4	GBP4	1.24	115361	ENSG00000162654			A_other	Gbp3 (MGI:1926263)
chr1	89256188	89272859	1p22.2	1p22.2	611467	GBP5	Guanylate-binding protein 5	GBP5	1.031	115362	ENSG00000154451			A_other	Gbp5 (MGI:2429943)
chr1	89364058	89388159	1p22.2	1p22.2	612467	GBP6	Guanylate-binding protein 6	GBP6	1.269	163351	ENSG00000183347			A_other	Gbp6,Gbp10,Gbp8,Gbp11,Gbp9,Gbp4 (MGI:3605620,MGI:3646307,MGI:97072,MGI:4359647,MGI:1923324,MGI:2140937)
chr1	89522625	89597860	1p22.2	1p22.2	612888	LRRC8B, TALRRP, KIAA0231	Leucine-rich repeat-containing protein 8B	LRRC8B	0.249	23507	ENSG00000197147			A_other	Lrrc8b (MGI:2141353)
chr1	89615809	89719532	1p22.2	1p22.2	612889	LRRC8C, FAD158, AD158	Leucine-rich repeat-containing protein 8C	LRRC8C	0.639	84230	ENSG00000171488			A_other	Lrrc8c (MGI:2140839)
chr1	89821013	89936610	1p22.2	1p22.2	612890	LRRC8D, LRRC5	Leucine-rich repeat-containing protein 8D	LRRC8D	0.312	55144	ENSG00000171492			A_other	Lrrc8d (MGI:1922368)
chr1	89995099	90035532	1p22.2	1p22.2	614601	ZNF326, ZIRD	Zinc finger protein 326	ZNF326	0.356	284695	ENSG00000162664			A_other	Zfp326 (MGI:1927246)
chr1	90711538	90717301	1p22.3	1p22.2	605212	BARHL2	BARH-like 2	BARHL2	0.543	343472	ENSG00000143032			A_other	Barhl2 (MGI:1859314)
chr1	90915303	91022266	1p22.2	1p22.2	614159	ZNF644, MYP21	Zinc finger protein 644	ZNF644	0.253	84146	ENSG00000122482		Myopia 21, autosomal dominant, 614167 (3), Autosomal dominant	AD	Zfp644 (MGI:1277212)
chr1	91260765	91408007	1p22.2	1p22.2	615684	HFM1, MER3, POF9	Helicase for meiosis 1	HFM1	0.93	164045	ENSG00000162669		Premature ovarian failure 9, 615724 (3), Autosomal recessive	AR	Hfm1 (MGI:3036246)
chr1	91498967	91525763	1p22	1p22.2-p22.1	603311	CDC7, CDC7L1	Cell division cycle 7	CDC7	0.797	8317	ENSG00000097046			A_other	Cdc7 (MGI:1309511)
chr1	91680342	91906001	1p33-p32	1p22.1	600742	TGFBR3	Transforming growth factor, beta receptor III (betaglycan, 300kD)	TGFBR3	0.499	7049	ENSG00000069702			A_other	Tgfbr3 (MGI:104637)
chr1	91949370	92014427	1p22.1	1p22.1	602144	BRDT, SPGF21	Bromodomain, testis-specific	BRDT	0.657	676	ENSG00000137948	mutation identified in 1 SPGF21 patient	?Spermatogenic failure 21, 617644 (3), Autosomal recessive	AR	Brdt (MGI:1891374)
chr1	92029984	92063537	1p22.1	1p22.1	617401	EPHX4, ABHD7	Epoxide hydrolase 4	EPHX4	0.907	253152	ENSG00000172031			A_other	Ephx4 (MGI:2686228)
chr1	92080344	92188508	1p22.1	1p22.1	617945	BTBD8, KIAA1107, APACHE	BTB domain-containing protein 8	BTBD8	1.132	284697	ENSG00000189195			A_other	Btbd8 (MGI:3646208)
chr1	92217914	92245812	1p22.1	1p22.1	618968	C1orf146, SPO16, SCRE	Chromosome 1 open reading frame 146	C1orf146	1.25	388649	ENSG00000203910			A_other	1700028K03Rik (MGI:1923671)
chr1	92245785	92441935	1p22-p21	1p22.1	601749	GLML, GVM, VMGLOM	Glomulin	GLMN	0.906	11146	ENSG00000174842		Glomuvenous malformations, 138000 (3), Autosomal dominant	AD	Glmn (MGI:2141180)
chr1	92299049	92402055	1p22.1	1p22.1	611476	RPAP2, C1orf82	RNA polymerase II-associated protein 2	RPAP2	0.77	79871	ENSG00000122484			A_other	Rpap2 (MGI:2141142)
chr1	92473042	92486924	1p22	1p22.1	600871	GFI1, ZNF163, SCN2	Growth factor independent 1	GFI1	0.561	2672	ENSG00000162676	mutation identified in 1 NICINA patient	?Neutropenia, nonimmune chronic idiopathic, of adults, 607847 (3), Autosomal dominant; Neutropenia, severe congenital 2, autosomal dominant, 613107 (3), Autosomal dominant	AD	Gfi1 (MGI:103170)
chr1	92508695	92792412	1p22	1p22.1	602942	EVI5, NB4S	Ecotropic viral integration site 5	EVI5	0.761	7813	ENSG00000067208			A_other	Evi5 (MGI:104736)
chr1	92831985	92841923	1p22.1	1p22.1	603634	RPL5, DBA6	Ribosomal protein L5	RPL5	0.167	6125	ENSG00000122406		Diamond-Blackfan anemia 6, 612561 (3), Autosomal dominant	AD	Rpl5,Gm15500 (MGI:102854,MGI:3782947)
chr1	92832728	92961461	1p22.1	1p22.1	614542	FAM69A	Family with sequence similarity 69, member A	DIPK1A	0.494	388650	ENSG00000154511			A_other	Dipk1a (MGI:1914516)
chr1	93079282	93139075	1p22.1	1p22.1	609882	MTF2, PCL2, M96	Metal-regulatory transcription factor 2	MTF2	0.184	22823	ENSG00000143033			A_other	Mtf2 (MGI:105050)
chr1	93149741	93180412	1p22.1	1p22.1	616876	TMED5	Transmembrane p24 trafficking protein 5	TMED5	1.741	50999	ENSG00000117500			A_other	Tmed5 (MGI:1921586)
chr1	93345906	93369492	1p22.1	1p22.1	601482	DR1	Down-regulator of transcription 1, TBP-binding (negative cofactor 2)	DR1	0.368	1810	ENSG00000117505			A_other	Dr1 (MGI:1100515)
chr1	93448066	93569670	1p22.1	1p22.1	608848	FNBP1L, TOCA1, C1orf39	Formin binding protein 1-like	FNBP1L	0.371	54874	ENSG00000137942			A_other	Fnbp1l (MGI:1925642)
chr1	93561740	93847218	1p22.1	1p22.1	604704	BCAR3, SH2D3B, NSP2	Breast cancer antiestrogen resistance 3	BCAR3	0.383	8412	ENSG00000137936			A_other	Bcar3 (MGI:1352501)
chr1	93866283	93879205	1p22.1	1p22.1	611199	DNTTIP2, ERBP, FCF2	DNTT-interacting protein 2	DNTTIP2	0.904	30836	ENSG00000067334			A_other	Dnttip2 (MGI:1923173)
chr1	93885198	93910369	1p22.1	1p22.1	601176	GCLM, GLCLR	Glutamate-cysteine ligase, modifier subunit	GCLM	0.216	2730	ENSG00000023909		{Myocardial infarction, susceptibility to}, 608446 (3)	A_other	Gclm (MGI:104995)
chr1	93992833	94121147	1p22.1	1p22.1	601691	ABCA4, ABCR, STGD1, FFM, RP19, CORD3, ARMD2	ATP-binding transporter, retina-specific	ABCA4	0.91	24	ENSG00000198691		Retinal dystrophy, early-onset severe, 248200 (3), Autosomal recessive; Retinitis pigmentosa 19, 601718 (3), Autosomal recessive; {Macular degeneration, age-related, 2}, 153800 (3), Autosomal dominant; Cone-rod dystrophy 3, 604116 (3); Fundus flavimaculatus, 248200 (3), Autosomal recessive; Stargardt disease 1, 248200 (3), Autosomal recessive	ADR	Abca4 (MGI:109424)
chr1	94168904	94275067	1p22.1	1p22.1	610496	ARHGAP29, PARG1	RHO GTPase-activating protein 29	ARHGAP29	0.249	9411	ENSG00000137962			A_other	Arhgap29 (MGI:2443818)
chr1	94418085	94518662	1p22-p21	1p21.3	170995	ABCD3, PXMP1, PMP70, CBAS5	ATP-binding cassette, subfamily D, member 3 (peroxisomal membrane protein 1, 70kD)	ABCD3	0.435	5825	ENSG00000117528	mutation identified in 1 CBAS5 family	?Bile acid synthesis defect, congenital, 5, 616278 (3), Autosomal recessive	AR	Abcd3 (MGI:1349216)
chr1	94529172	94541758	1p22-p21	1p21.3	134390	F3, TFA	Coagulation factor III	F3	0.804	2152	ENSG00000117525			A_other	F3 (MGI:88381)
chr1	94896956	94927109	1p22-p21	1p21.3	602374	CNN3	Calponin 3, acidic	CNN3	0.489	1266	ENSG00000117519			A_other	Cnn3 (MGI:1919244)
chr1	94974404	95072973	1p21.3	1p21.3	612866	ALG14, CMS15, IDDEBF, MEPCA	ALG14 UDP-N-acetylglucosaminyltransferase subunit	ALG14	1.196	199857	ENSG00000172339	mutation identified in 1 CMSWTA family	Intellectual developmental disorder with epilepsy, behavioral abnormalities, and coarse facies, 619031 (3); Myopathy, epilepsy, and progressive cerebral atrophy, 619036 (3), Autosomal recessive; ?Myasthenic syndrome, congenital, 15, without tubular aggregates, 616227 (3), Autosomal recessive	AR	Alg14 (MGI:1914039)
chr1	95234154	95247224	1p21.3	1p21.3	615875	RWDD3, RSUME	RWD domain-containing protein 3	RWDD3	1.086	25950	ENSG00000122481			A_other	Rwdd3 (MGI:1920420)
chr1	96721765	96823738	1p21	1p21.3	608449	PTBP2, NPTB	Polypyrimidine tract-binding protein 2	PTBP2	0.222	58155	ENSG00000117569			A_other	Ptbp2 (MGI:1860489)
chr1	97077742	97921058	1p22	1p21.3	612779	DPYD, DPD	Dihydropyrimidine dehydrogenase	DPYD	1.005	1806	ENSG00000188641		Dihydropyrimidine dehydrogenase deficiency, 274270 (3), Autosomal recessive; 5-fluorouracil toxicity, 274270 (3), Autosomal recessive	AR	Dpyd (MGI:2139667)
chr1	98661283	98760499	1p21.3	1p21.3	614904	SNX7	Sorting nexin 7	SNX7	0.917	51375	ENSG00000162627			A_other	Snx7 (MGI:1923811)
chr1	99646112	99694534	1p21.2	1p21.2	610182	PALMD, PALML	Palmdelphin	PALMD	0.698	54873	ENSG00000099260			A_other	Palmd (MGI:2148896)
chr1	99703969	99766634	1p21.2	1p21.2	611578	FRRS1, SDR2	Ferric chelate reductase 1	FRRS1	0.848	391059	ENSG00000156869			A_other	Frrs1 (MGI:108076)
chr1	99850076	99924022	1p21	1p21.2	610860	AGL, GDE	Amylo-1,6-glucosidase, 4-alpha-glucanotransferase (glycogen debranching enzyme)	AGL	0.795	178	ENSG00000162688		Glycogen storage disease IIIa, 232400 (3), Autosomal recessive; Glycogen storage disease IIIb, 232400 (3), Autosomal recessive	AR	Agl (MGI:1924809)
chr1	99968400	100035633	1p21	1p21.2	605632	SLC35A3, AMRS	Solute carrier family 35 (UDP-GlcNAc transporter), member 3	SLC35A3	0.795	23443	ENSG00000117620	mutation identified in 1 family	?Arthrogryposis, mental retardation, and seizures, 615553 (3), Autosomal recessive	AR	Slc35a3 (MGI:1917648)
chr1	100082631	100132929	1p21.2	1p21.2	609321	SASS6, SAS6, MCPH14	SAS-6 centriolar assembly protein	SASS6	0.679	163786	ENSG00000156876	mutation identified in 1 MCPH14 family	?Microcephaly 14, primary, autosomal recessive, 616402 (3), Autosomal recessive	AR	Sass6 (MGI:1920026)
chr1	100186918	100249863	1p31	1p21.2	248610	DBT, BCATE2	Dihydrolipoamide branched chain transacylase (E2 component of branched chain keto acid dehydrogenase complex)	DBT	0.816	1629	ENSG00000137992	pseudogene on 3q24	Maple syrup urine disease, type II, 248600 (3), Autosomal recessive	AR	Dbt (MGI:105386)
chr1	100266186	100292768	1p21.2	1p21.2	611286	RTCD1, RPC	RNA terminal phosphate cyclase domain-containing protein 1	RTCA	1.13	8634	ENSG00000137996			A_other	Rtca (MGI:1913618)
chr1	100345000	100520276	1p21	1p21.2	603504	CDC14A, DFNB32	Cell division cycle 14A	CDC14A	0.765	8556	ENSG00000079335		Deafness, autosomal recessive 32, with or without immotile sperm, 608653 (3), Autosomal recessive	AR	Cdc14a (MGI:2442676)
chr1	100538138	100542020	1p21.2	1p21.2	607468	GPR88, STRG, COCPMR	G protein-coupled receptor 88	GPR88	0.528	54112	ENSG00000181656	mutation identified in 1 COCPMR family	?Chorea, childhood-onset, with psychomotor retardation, 616939 (3), Autosomal recessive	AR	Gpr88 (MGI:1927653)
chr1	100719741	100739044	1p32-p31	1p21.2	192225	VCAM1	Vascular cell adhesion molecule-1	VCAM1	0.386	7412	ENSG00000162692			A_other	Vcam1 (MGI:98926)
chr1	100872371	100895410	1p12-p11	1p21.2	602411	EXTL2	Exostosin-like 2	EXTL2	1.031	2135	ENSG00000162694			A_other	Extl2 (MGI:1889574)
chr1	100896089	100996912	1p21.2	1p21.2	611149	SLC30A7, ZNT7	Solute carrier family 30 (zinc transporter), member 7	SLC30A7	1.023	148867	ENSG00000162695			A_other	Slc30a7 (MGI:1913750)
chr1	100975217	101025805	1p21.2	1p21.2	611075	DPH5, HSPC143	Diphthamide biosynthesis protein 5	DPH5	1.269	51611	ENSG00000117543			A_other	Dph5 (MGI:1916990)
chr1	101236898	101241517	1p21	1p21.2	601974	S1PR1, EDG1, S1P1	Sphingosine-1-phosphate receptor 1	S1PR1	0.547	1901	ENSG00000170989			A_other	S1pr1 (MGI:1096355)
chr1	101800027	101996925	1p21	1p21.1	607567	OLFM3, NOE3	Olfactomedin 3	OLFM3	0.688	118427	ENSG00000118733			A_other	Olfm3 (MGI:2387329)
chr1	102876472	103108579	1p21	1p21.1	120280	COL11A1, STL2, DFNA37	Collagen XI, alpha-1 polypeptide	COL11A1	0.216	1301	ENSG00000060718		Fibrochondrogenesis 1, 228520 (3), Autosomal recessive; Stickler syndrome, type II, 604841 (3), Autosomal dominant; Marshall syndrome, 154780 (3), Autosomal dominant; Deafness, autosomal dominant 37, 618533 (3), Autosomal dominant; {Lumbar disc herniation, susceptibility to}, 603932 (3)	ADR	Col11a1 (MGI:88446)
chr1	103525698	103555238	1p21.1	1p21.1	618016	RNPC3, SNRNP65, KIAA1839, IGHD5	RNA-binding region-containing protein 3	RNPC3	0.743	55599	ENSG00000185946	mutation identified in 1 IGHD5 family	?Growth hormone deficiency, isolated, type V, 618160 (3), Autosomal recessive	AR	Rnpc3 (MGI:1914475)
chr1	103554643	103579533	1p21	1p21.1	104660	AMY2B	Amylase, pancreatic, alpha-2B	AMY2B	1.723	280	ENSG00000240038	distal to NGFB		A_other	Amy2a2,Amy1,Amy2a5 (MGI:3711220,MGI:88019,MGI:88020)
chr1	103617426	103625779	1p21	1p21.1	104650	AMY2A	Amylase, pancreatic, alpha-2A	AMY2A	1.678	279	ENSG00000243480			A_other	Amy2a2,Amy1,Amy2a5 (MGI:3711220,MGI:88019,MGI:88020)
chr1	103655518	103664553	1p21	1p21.1	104700	AMY1A	Amylase, salivary, alpha-1A	AMY1A	1.839	276	ENSG00000237763	multiple amylase genes		A_other
chr1	103687414	103696452	1p21	1p21.1	104701	AMY1B	Amylase, salivary, alpha-1B	AMY1B	1.933	277	ENSG00000174876			A_other	Amy1,Amy2a5 (MGI:88019,MGI:88020)
chr1	103745429	103758691	1p21	1p21.1	104702	AMY1C	Amylase, salivary, alpha-1C	AMY1C	1.644	278	ENSG00000187733			A_other	Amy1 (MGI:88019)
chr1	107056673	107059293	1p13.3	1p13.3	608274	PRMT6	Protein arginine N-methyltransferase 6	PRMT6	0.919	55170	ENSG00000198890			A_other	Prmt6 (MGI:2139971)
chr1	107140016	107484922	1p13.3	1p13.3	608818	NTNG1, LMNT1, KIAA0976	Netrin G1	NTNG1	0.358	22854	ENSG00000162631			A_other	Ntng1 (MGI:1934028)
chr1	107571160	107965179	1p13.3	1p13.3	605541	VAV3	Vav3 oncogene	VAV3	0.724	10451	ENSG00000134215			A_other	Vav3 (MGI:1888518)
chr1	108134042	108200342	1p36.13	1p13.3	608744	SLC25A24, SCAMC1	Solute carrier family 25 (mitochondrial carrier, phosphate carrier), member 24	SLC25A24	1.126	29957	ENSG00000085491		Fontaine progeroid syndrome, 612289 (3), Autosomal dominant	AD	Slc25a24 (MGI:1917160)
chr1	108222463	108244075	1p12	1p13.3	613994	NBPF4	Neuroblastoma breakpoint family, member 4	NBPF4	1.466	148545	ENSG00000196427			A_other
chr1	108421495	108471919	1p12	1p13.3	613996	NBPF6	Neuroblastoma breakpoint family, member 6	NBPF6	1.614	653149	ENSG00000186086			A_other
chr1	108648294	108661473	1p13.3	1p13.3	612178	HENMT1, C1orf59, HEN1	HEN methyltransferase 1	HENMT1	1.572	113802	ENSG00000162639			A_other	Henmt1 (MGI:1913965)
chr1	108875349	108934544	1p13.1	1p13.3	609245	GPSM2, LGN, PINS, DFNB82, CMCS	G protein signaling modulator 2	GPSM2	0.864	29899	ENSG00000121957		Chudley-McCullough syndrome, 604213 (3), Autosomal recessive	AR	Gpsm2 (MGI:1923373)
chr1	108929504	108963483	1p13.3	1p13.3	617539	CLCC1, MCLC, RP32	Chloride channel CLIC-like 1	CLCC1	0.568	23155	ENSG00000121940		Retinitis pigmentosa 32, 609913 (3), Autosomal recessive	AR	Clcc1 (MGI:2385186)
chr1	108970210	109042112	1p13.3	1p13.3	615734	WDR47, NEMITIN, KIAA0893	WD repeat-containing protein 47	WDR47	0.392	22911	ENSG00000085433			A_other	Wdr47 (MGI:2139593)
chr1	109064139	109076002	1p13.3	1p13.3	600774	TAF13, TAF2K, MRT60	TAF13 RNA polymerase II, TATA box-binding protein-associated factor, 18kD	TAF13	1.085	6884	ENSG00000197780		Mental retardation, autosomal recessive 60, 617432 (3), Autosomal recessive	AR	Taf13 (MGI:1913500)
chr1	109105950	109113830	1p13.3	1p13.3	618682	C10orf194	Chromosome 1 open reading frame 194	C1orf194	1.765	127003	ENSG00000179902			A_other	1700013F07Rik (MGI:1922754)
chr1	109249538	109275750	1p21	1p13.3	604265	CELSR2, EGFL2, MEGF3	Cadherin EGF LAG seven-pass G-type receptor 3 (epidermal growth factor-like 2)	CELSR2	0.251	1952	ENSG00000143126			A_other	Celsr2 (MGI:1858235)
chr1	109279555	109283171	1p13.1	1p13.3	613126	PSRC1, DDA3	Proline/serine-rich coiled-coil protein 1	PSRC1	1.295	84722	ENSG00000134222			A_other	Psrc1 (MGI:1913099)
chr1	109309574	109397939	1p13.3	1p13.3	602458	SORT1, NT3, LDLCQ6	Sortilin	SORT1	0.212	6272	ENSG00000134243		[Low density lipoprotein cholesterol level QTL6], 613589 (3), Autosomal dominant	AD	Sort1 (MGI:1338015)
chr1	109399041	109426447	1p13	1p13.3	176844	PSMA5, PSC5	Proteasome component 5	PSMA5	0.198	5686	ENSG00000143106			A_other	Psma5 (MGI:1347009)
chr1	109504177	109509741	1p13.3	1p13.3	615689	AMIGO1, ALI2, KIAA1163	Adhesion molecule with Ig-like domain 1	AMIGO1	0.238	57463	ENSG00000181754			A_other	Amigo1 (MGI:2653612)
chr1	109539871	109547259	1p13.3	1p13.3	606916	GPR61	G protein-coupled receptor 61	GPR61	0.459	83873	ENSG00000156097			A_other	Gpr61 (MGI:2441719)
chr1	109548614	109600194	1p13	1p13.3	139370	GNAI3, ARCND1	Guanine nucleotide-binding protein (G-protein), alpha-inhibiting activity polypeptide-3	GNAI3	0.611	2773	ENSG00000065135		Auriculocondylar syndrome 1, 602483 (3), Autosomal dominant	AD	Gnai3 (MGI:95773)
chr1	109603090	109619615	1p13	1p13.3	139340	GNAT2, ACHM4	Guanine nucleotide-binding protein (G-protein), alpha-transducing (transducin) activity polypeptide-2	GNAT2	0.981	2780	ENSG00000134183		Achromatopsia 4, 613856 (3)	A_other	Gnat2 (MGI:95779)
chr1	109619836	109632054	1p13.3	1p13.3	102771	AMPD2, SPG63, PCH9	Adenosine monophosphate deaminase-2, isoform L	AMPD2	0.638	271	ENSG00000116337	mutation identified in 1 SPG63 family	?Spastic paraplegia 63, 615686 (3), Autosomal recessive; Pontocerebellar hypoplasia, type 9, 615809 (3), Autosomal recessive	AR	Ampd2 (MGI:88016)
chr1	109656075	109665496	1p13.3	1p13.3	138333	GSTM4	Glutathione S-transferase M4	GSTM4	1.617	2948	ENSG00000168765			A_other	Gstm4 (MGI:95862)
chr1	109668056	109683996	1p13.3	1p13.3	138380	GSTM2, GST4	Glutathione S-transferase M2, muscle	GSTM2	1.392	2946	ENSG00000213366			A_other	Gstm7 (MGI:1915562)
chr1	109687816	109693744	1p13.3	1p13.3	138350	GSTM1	Glutathione S-transferase M1	GSTM1	1.013	2944	ENSG00000134184			A_other	Gstm3,Gstm1,Gstm2,Gstm6 (MGI:106026,MGI:95861,MGI:1309467,MGI:95860)
chr1	109711750	109718267	1p13.3	1p13.3	138385	GSTM5	Glutathione S-transferase M5	GSTM5	1.545	2949	ENSG00000134201	pseudogene on chr.3		A_other	Gstm2 (MGI:95861)
chr1	109733936	109741037	1p13.3	1p13.3	138390	GSTM3, GST5	Glutathione S-transferase M3, brain	GSTM3	1.172	2947	ENSG00000134202			A_other	Gstm5 (MGI:1309466)
chr1	109750079	109763975	1p13.3	1p13.3	614989	EPS8L3, EPS8R3, HYPT5	EPS8-like protein 3	EPS8L3	0.914	79574	ENSG00000198758	mutation identified in 1 HYPT5 family	?Hypotrichosis 5, 612841 (3), Autosomal dominant	AD	Eps8l3 (MGI:2139743)
chr1	109910505	109930991	1p21-p13	1p13.3	120420	CSF1, MCSF	Colony-stimulating factor-1 (macrophage)	CSF1	0.226	1435	ENSG00000184371	incorrectly assigned to chr.5		A_other	Csf1 (MGI:1339753)
chr1	109984764	110023741	1p13.3	1p13.3	607826	AHCYL1, DCAL, IRBIT	Adenosylhomocysteine-like 1	AHCYL1	0.281	10768	ENSG00000168710			A_other	Ahcyl1 (MGI:2385184)
chr1	110031576	110054640	1p13.3	1p13.3	617918	STRIP1, FAR11A, FAM40A	Striatin-interacting protein 1	STRIP1	0.55	85369	ENSG00000143093			A_other	Strip1 (MGI:2443884)
chr1	110059869	110070671	1p21-p13	1p13.3	606014	ALX3, FND1	Aristaless-like homeobox 3	ALX3	1.032	257	ENSG00000156150		Frontonasal dysplasia 1, 136760 (3), Autosomal recessive	AR	Alx3 (MGI:1277097)
chr1	110112442	110113946	1p13.3	1p13.3	611127	UBL4B	Ubiquitin-like 4B	UBL4B	1.843	164153	ENSG00000186150			A_other	Ubl4b (MGI:1914841)
chr1	110150493	110202201	1p13.3	1p13.3	610299	SLC6A17, NTT4, MRT48	Solute carrier family 6 (neurotransmitter transporter), member 17	SLC6A17	0.422	388662	ENSG00000197106		Mental retardation, autosomal recessive 48, 616269 (3), Autosomal recessive	AR	Slc6a17 (MGI:2442535)
chr1	110210313	110282648	1p13.3	1p13.3	176265	KCNC4	Potassium voltage-gated channel, Shaw-related subfamily, member 4	KCNC4	0.732	3749	ENSG00000116396			A_other	Kcnc4 (MGI:96670)
chr1	110339376	110346676	1p13	1p13.3	606077	RBM15, SPEN, OTT	One-twenty two protein (RNA binding motif protein 15; Spen, Drosophila, homolog of)	RBM15	0.276	64783	ENSG00000162775		Megakaryoblastic leukemia, acute, 606077 (2)	A_other	Rbm15 (MGI:2443205)
chr1	110362855	110391970	1p13.3	1p13.3	603878	SLC16A4, MCT5	Solute carrier family 16 (monocarboxylic acid transporter) member 4	SLC16A4	1.053	9122	ENSG00000168679			A_other	Slc16a4 (MGI:2385183)
chr1	110401252	110407923	1p13.2	1p13.3	608521	LAMTOR5, HBXIP, XIP	Late endosomal/lysosomal adaptor, mitogen-activated protein kinase and mammalian target of rapamycin activator 5	LAMTOR5	1.771	10542	ENSG00000134248			A_other	Lamtor5 (MGI:1915826)
chr1	110451148	110457357	1p21	1p13.3	606233	PROK1, PK1, PRK1, EGVEGF	Prokineticin 1	PROK1	1.901	84432	ENSG00000143125			A_other	Prok1 (MGI:2180370)
chr1	110517216	110519174	1p13.1	1p13.3	602420	KCNA10	Potassium voltage-gated channel, shaker-related subfamily, member 10	KCNA10	1.224	3744	ENSG00000143105			A_other	Kcna10 (MGI:3037820)
chr1	110593579	110631535	1p13.3	1p13.3	176262	KCNA2, DEE32	Potassium channel, voltage-gated, Shaker-related subfamily, member 2	KCNA2	0.38	3737	ENSG00000177301		Developmental and epileptic encephalopathy 32, 616366 (3), Autosomal dominant	AD	Kcna2 (MGI:96659)
chr1	110653559	110674939	1p21-p13.3	1p13.3	176263	KCNA3	Potassium voltage-gated channel, shaker-related subfamily, member 3	KCNA3	0.392	3738	ENSG00000177272	mapped probably in error to chr.13		A_other	Kcna3 (MGI:96660)
chr1	110871166	110899927	1p21-p13.3	1p13.3	151525	CD53, MOX44	CD53 antigen	CD53	0.991	963	ENSG00000143119			A_other	Cd53 (MGI:88341)
chr1	110877251	110963961	1p12	1p13.3	615354	LRIF1, RIF1	Ligand-dependent nuclear receptor-interacting factor 1	LRIF1	0.68	55791	ENSG00000121931			A_other	Lrif1 (MGI:2445214)
chr1	111117162	111140215	1p13.3	1p13.3	613360	DRAM2, TMEM77, CORD21	Damage-regulated autophagy modulator 2	DRAM2	1.077	128338	ENSG00000156171		Cone-rod dystrophy 21, 616502 (3), Autosomal recessive	AR	Dram2 (MGI:1914421)
chr1	111139435	111185103	1p13.3	1p13.3	616751	CEPT1	Choline/ethanolamine phosphotransferase 1	CEPT1	0.244	10390	ENSG00000134255			A_other	Cept1 (MGI:2139793)
chr1	111185968	111204790	1p13.3	1p13.3-p13.2	615111	DENND2D	DENN/MADD domain-containing protein 2D	DENND2D	0.637	79961	ENSG00000162777			A_other	Dennd2d (MGI:2181193)
chr1	111227079	111243439	1p13.3	1p13.2	601526	CHI3L2, YKL39	Chitinase 3-like 2	CHI3L2	1.447	1117	ENSG00000064886			A_other
chr1	111290850	111320565	1p21.3-p13.1	1p13.2	606080	CHIA, TSA1902, CHIT2	Chitinase, acidic	CHIA	1.237	27159	ENSG00000134216			A_other	Chia1,Chil3,Chil5,Chil4,Chil6 (MGI:1932052,MGI:2676649,MGI:2682303,MGI:1330860,MGI:1341098)
chr1	111324662	111353016	1p13.2	1p13.2	614234	C1orf88, PIFO	Chromosome 1 open reading frame 88 (pitchfork, mouse, homolog of)	PIFO	1.587	128344	ENSG00000173947			A_other	Pifo (MGI:1923670)
chr1	111414318	111427734	1p13.2	1p13.2	603578	OVGP1	Oviductal glycoprotein 1	OVGP1	0.723	5016	ENSG00000085465			A_other	Ovgp1 (MGI:106661)
chr1	111439889	111449255	1p13.2	1p13.2	611734	WDR77, MEP50	WD repeat-containing protein 77	WDR77	0.824	79084	ENSG00000116455			A_other	Wdr77 (MGI:1917715)
chr1	111499428	111503632	1p21-p13	1p13.2	600445	ADORA3	Adenosine A3 receptor	ADORA3	1.066	140	ENSG00000282608			A_other	Adora3 (MGI:104847)
chr1	111542008	111716690	1p13.3	1p13.2	179520	RAP1A, KREV1	RAS-related protein RAP1A	RAP1A	0.537	5906	ENSG00000116473	pseudogene on 14q24.3		A_other	Rap1a (MGI:97852)
chr1	111755900	111767999	1p21.1-p13.2	1p13.2	606168	DDX20	DEAD-box helicase 20	DDX20	1.041	11218	ENSG00000064703			A_other	Ddx20 (MGI:1858415)
chr1	111770661	111989667	1p13.3-p13.2	1p13.2	605411	KCND3, KCND3S, KCND3L, SCA19, SCA22, BRGDA9	Potassium voltage-gated channel, Shal-related subfamily, member 3	KCND3	0.279	3752	ENSG00000171385		Spinocerebellar ataxia 19, 607346 (3), Autosomal dominant; Brugada syndrome 9, 616399 (3), Autosomal dominant	AD	Kcnd3 (MGI:1928743)
chr1	112391084	112461163	1p13.2	1p13.2	615100	CTTNBP2NL	CTTNBP2 N terminus-like protein	CTTNBP2NL	0.685	55917	ENSG00000143079			A_other	Cttnbp2nl (MGI:1933137)
chr1	112466540	112530164	1p13	1p13.2	601968	WNT2B, WNT13, XWNT2	Wingless-type MMTV integration site family, member 2B	WNT2B	0.611	7482	ENSG00000134245		Diarrhea 9, 618168 (3), Autosomal recessive	AR	Wnt2b (MGI:1261834)
chr1	112517443	112619880	1p13	1p13.2	617640	ST7L, ST7R	Suppressor of tumorigenicity 7-like protein	ST7L	0.868	54879	ENSG00000007341			A_other	St7l (MGI:2386964)
chr1	112619774	112671615	1p13.2	1p13.2	601580	CAPZA1, CAPPA1	Capping protein, muscle Z-line, alpha-1	CAPZA1	0.362	829	ENSG00000116489			A_other	Capza1 (MGI:106227)
chr1	112674426	112702376	1p13.2	1p13.2	610742	MOV10, KIAA1631	Moloney leukemia virus 10, mouse, homolog of	MOV10	0.343	4343	ENSG00000155363			A_other	Mov10 (MGI:97054)
chr1	112701130	112707407	1p13.2	1p13.2	165380	RHOC, ARHC, ARH9, RHOH9	RAS homolog gene family, member C (oncogene RHO H9)	RHOC	0.517	389	ENSG00000155366	incorrectly assigned to chr.5		A_other	Rhoc (MGI:106028)
chr1	112709997	112715331	1p13.2	1p13.2	609957	PPM1J, PP2CZ, PPP2CZ	Protein phosphatase, magnesium-dependent, 1J	PPM1J	1.05	333926	ENSG00000155367			A_other	Ppm1j (MGI:1919137)
chr1	112911846	112956195	1p13.2-p12	1p13.2	600682	SLC16A1, MCT1, HHF7, MCT1D	Solute carrier family 16 (monocarboxylic acid transporters), member 1	SLC16A1	0.821	6566	ENSG00000155380		Hyperinsulinemic hypoglycemia, familial, 7, 610021 (3), Autosomal dominant; Erythrocyte lactate transporter defect, 245340 (3), Autosomal dominant; Monocarboxylate transporter 1 deficiency, 616095 (3), Autosomal dominant, Autosomal recessive	ADR	Slc16a1 (MGI:106013)
chr1	113073169	113132259	1p13	1p13.2	608869	LRIG2, LIG2, KIAA0806, UFS2	Leucine-rich repeats- and immunoglobulin-like domains-containing protein 2	LRIG2	0.906	9860	ENSG00000198799		Urofacial syndrome 2, 615112 (3), Autosomal recessive	AR	Lrig2 (MGI:2443718)
chr1	113390473	113685922	1p21	1p13.2	615943	MAGI3, KIAA1634	Membrane-associated guanylate kinase, WW and PDZ domains-containing, 3	MAGI3	0.387	260425	ENSG00000081026			A_other	Magi3 (MGI:1923484)
chr1	113696830	113759887	1p13	1p13.2	604950	PHTF1	Putative homeodomain transcription factor 1	PHTF1	1.172	10745	ENSG00000116793			A_other	Phtf1 (MGI:1332671)
chr1	113761831	113812536	1p13.2	1p13.2	615858	RSBN1, ROSBIN	Round spermatid basic protein 1	RSBN1	0.444	54665	ENSG00000081019			A_other	Rsbn1 (MGI:2444993)
chr1	113813810	113871760	1p13	1p13.2	600716	PTPN22, PEP, PTPN8, LYP	Protein tyrosine phosphatase, nonreceptor-type 22	PTPN22	1.089	26191	ENSG00000134242		{Rheumatoid arthritis, susceptibility to}, 180300 (3); {Systemic lupus erythematosus susceptibility to}, 152700 (3), Autosomal dominant; {Diabetes, type 1, susceptibility to}, 222100 (3), Autosomal recessive	ADR	Ptpn22 (MGI:107170)
chr1	113894193	113905066	1p13.2	1p13.2	607245	AP4B1, SPG47, CPSQ5	Adaptor-related protein complex 4, beta-1 subunit	AP4B1	0.827	10717	ENSG00000134262		Spastic paraplegia 47, autosomal recessive, 614066 (3), Autosomal recessive	AR	Ap4b1 (MGI:1337130)
chr1	113904618	113914085	1p13.3-p13.1	1p13.2	609683	DCLRE1B, SNM1B, APOLLO	DNA cross-link repair protein 1B	DCLRE1B	0.467	64858	ENSG00000118655			A_other	Dclre1b (MGI:2156057)
chr1	113979473	113982253	1p13.1	1p13.2	610088	OLFML3, OLF44	Olfactomedin-like 3	OLFML3	1.25	56944	ENSG00000116774			A_other	Olfml3 (MGI:1914877)
chr1	114089291	114153868	1p13.2	1p13.2	607718	SYT6	Synaptotagmin 6	SYT6	0.78	148281	ENSG00000134207			A_other	Syt6 (MGI:1859544)
chr1	114392786	114511202	1p13	1p13.2	605769	TRIM33, TIF1G, RFG7, PTC7	Tripartite motif-containing protein 33	TRIM33	0.086	51592	ENSG00000197323	fused with RET to form PTC7		A_other	Trim33 (MGI:2137357)
chr1	114567556	114581614	1p21-p13.3	1p13.2	605783	BCAS2, DAM1	Breast carcinoma amplified sequence 2	BCAS2	1.329	10286	ENSG00000116752			A_other	Bcas2 (MGI:1915433)
chr1	114673097	114695545	1p21-p13	1p13.2	102770	AMPD1, MMDD	Adenosine monophosphate deaminase-1, muscle	AMPD1	1.202	270	ENSG00000116748		Myopathy due to myoadenylate deaminase deficiency, 615511 (3), Autosomal recessive	AR	Ampd1 (MGI:88015)
chr1	114704468	114716770	1p13.2	1p13.2	164790	NRAS, ALPS4, NS6, CMNS, NCMS	NRAS protooncogene, GTPase	NRAS	0.612	4893	ENSG00000213281	cen-CD2-NGFB-NRAS	Noonan syndrome 6, 613224 (3), Autosomal dominant; ?RAS-associated autoimmune lymphoproliferative syndrome type IV, somatic, 614470 (3); Melanocytic nevus syndrome, congenital, somatic, 137550 (3); Epidermal nevus, somatic, 162900 (3); Schimmelpenning-Feuerstein-Mims syndrome, somatic mosaic, 163200 (3); Thyroid carcinoma, follicular, somatic, 188470 (3); Neurocutaneous melanosis, somatic, 249400…	AD	Nras (MGI:97376)
chr1	114716915	114757983	1p22	1p13.2	191510	CSDE1, D1S155E, UNR	Cold-shock domain-containing E1, RNA-binding	CSDE1	0.144	7812	ENSG00000009307	130bp 5' to NRAS		A_other	Csde1 (MGI:92356)
chr1	114769478	114780684	1p13.2	1p13.2	611656	SIKE	Suppressor of IKK-epsilon	SIKE1	0.703	80143	ENSG00000052723			A_other	Sike1 (MGI:1913891)
chr1	114854267	114995369	1p13	1p13.2	602162	SYCP1, SCP1	Synaptonemal complex protein-1	SYCP1	0.22	6847	ENSG00000198765			A_other	Sycp1 (MGI:105931)
chr1	115029825	115035934	1p13	1p13.2	188540	TSHB, CHNG4	Thyroid-stimulating hormone, beta polypeptide	TSHB	1.805	7252	ENSG00000134200	centromeric to NGFB	Hypothyroidism, congenital, nongoitrous 4, 275100 (3), Autosomal recessive	AR	Tshb (MGI:98848)
chr1	115048010	115089502	1p13.2	1p13.2	613133	TSPAN2, NET3	Tetraspanin 2	TSPAN2	1.165	10100	ENSG00000134198			A_other	Tspan2 (MGI:1917997)
chr1	115285914	115338252	1p13.1	1p13.2	162030	NGF, NGFB, HSAN5	Nerve growth factor, beta	NGF	0.528	4803	ENSG00000134259	same 310kb fragment as TSHB; order: cen-CD2-CD58-ATP1A1-NGF-TSHB-NRAS-tel	Neuropathy, hereditary sensory and autonomic, type V, 608654 (3), Autosomal recessive	AR	Ngf (MGI:97321)
chr1	115641969	115698220	1p13	1p13.1	610132	VANGL1, STBM2	Vang-like 1	VANGL1	0.596	81839	ENSG00000173218		{Neural tube defects, susceptibility to}, 182940 (3), Autosomal dominant; Caudal regression syndrome, 600145 (3), Autosomal dominant	AD	Vangl1 (MGI:2159344)
chr1	115700020	115768713	1p13.3-p11	1p13.1	114251	CASQ2	Calsequestrin, fast-twitch, skeletal muscle-2	CASQ2	1.375	845	ENSG00000118729		Ventricular tachycardia, catecholaminergic polymorphic, 2, 611938 (3), Autosomal recessive	AR	Casq2 (MGI:1309469)
chr1	115830776	115841125	1p12-p11	1p13.1	162361	NHLH2, HEN2	Nescient helix loop helix 2	NHLH2	1.087	4808	ENSG00000177551			A_other	Nhlh2 (MGI:97324)
chr1	115976512	116070053	1p13.1	1p13.1	608275	SLC22A15, FLIPT1	Solute carrier family 22 (organic cation transporter), member 15	SLC22A15	0.944	55356	ENSG00000163393			A_other	Slc22a15 (MGI:3607704)
chr1	116372985	116410258	1p13.1	1p13.1	182310	ATP1A1, CMT2DD, HOMGSMR2	ATPase, Na+K+ transporting, alpha-1 polypeptide	ATP1A1	0.121	476	ENSG00000163399		Hypomagnesemia, seizures, and mental retardation 2, 618314 (3), Autosomal dominant; Charcot-Marie-Tooth disease, axonal, type 2DD, 618036 (3), Autosomal dominant	AD	Atp1a1 (MGI:88105)
chr1	116500389	116571036	1p13	1p13.1	153420	CD58, LFA3	CD58 antigen (lymphocyte function-associated antigen 3)	CD58	0.653	965	ENSG00000116815	?same as MSK1; gene cloned		A_other
chr1	116574397	116667754	1p13	1p13.1	603491	IGSF3, LCDD	Immunoglobulin superfamily, member 3	IGSF3	0.368	3321	ENSG00000143061	mutation identified in 1 LCDD family	?Lacrimal duct defect, 149700 (3), Autosomal recessive	AR	Igsf3 (MGI:1926158)
chr1	116754429	116769228	1p13.1	1p13.1	186990	CD2	CD2 antigen (p50), sheep red blood cell receptor	CD2	0.624	914	ENSG00000116824			A_other	Cd2 (MGI:88320)
chr1	116909915	116990357	1p13.1-q21.3	1p13.1	601204	PTGFRN, FPRP	Prostaglandin F2 receptor negative regulator	PTGFRN	0.538	5738	ENSG00000134247			A_other	Ptgfrn (MGI:1277114)
chr1	116987996	117037480	1p13.1	1p13.1	604516	CD101, IGSF2	CD101 antigen	CD101	0.85	9398	ENSG00000134256			A_other	Cd101 (MGI:2685862)
chr1	117060302	117107452	1p13.1	1p13.1	604718	TTF2	Transcription termination factor 2	TTF2	0.884	8458	ENSG00000116830			A_other	Ttf2 (MGI:1921294)
chr1	117107710	117121788	1p22	1p13.1	609318	TRIM45	Tripartite motif-containing protein 45	TRIM45	1.08	80263	ENSG00000134253			A_other	Trim45 (MGI:1918187)
chr1	117143586	117210984	1p13.1	1p13-p12	608162	VCTN1, B7H4, B7X, B7S1	V-set domain containing T cell activation inhibitor 1	VTCN1	1.848	79679	ENSG00000134258			A_other	Vtcn1 (MGI:3039619)
chr1	117367392	117528871	1p13	1p12	604345	MAN1A2	Mannosidase, alpha, class 1A, member 2	MAN1A2	0.235	10905	ENSG00000198162			A_other	Man1a2 (MGI:104676)
chr1	117863484	117929620	1p12	1p12	618128	GDAP2, SCAR27	Ganglioside-induced differentiation-associated protein 2	GDAP2	0.897	54834	ENSG00000196505		Spinocerebellar ataxia, autosomal recessive 27, 618369 (3), Autosomal recessive	AR	Gdap2 (MGI:1338001)
chr1	117929738	117966542	1p13-p12	1p12	604737	WDR3	WD repeat-containing protein 3	WDR3	0.73	10885	ENSG00000065183			A_other	Wdr3 (MGI:2443143)
chr1	117953589	118185227	1p12	1p12	616554	SPAG17, PF6, SPGF55	Sperm-associated antigen 17	SPAG17	0.626	200162	ENSG00000155761	mutation identified in 1 SPGF55 family	?Spermatogenic failure 55, 619380 (3), Autosomal recessive	AR	Spag17 (MGI:1921612)
chr1	118883045	118989509	1p13	1p12	604127	TBX15	T-box 15	TBX15	0.437	6913	ENSG00000092607		Cousin syndrome, 260660 (3), Autosomal recessive	AR	Tbx15 (MGI:1277234)
chr1	119031215	119140787	1p13.3-p13.1	1p12	604733	WARS2, NEMMLAS	Tryptophanyl-tRNA synthetase 2	WARS2	0.666	10352	ENSG00000116874		Neurodevelopmental disorder, mitochondrial, with abnormal movements and lactic acidosis, with or without seizures, 617710 (3), Autosomal recessive	AR	Wars2 (MGI:1917810)
chr1	119361912	119394129	1p13	1p12	605176	HAO2, HAOX2	Hydroxyacid oxidase 2	HAO2	1.265	51179	ENSG00000116882			A_other	Hao2 (MGI:96012)
chr1	119414930	119423033	1p13.1	1p12	613890	HSD3B2	Hydroxy-delta-5-steroid dehydrogenase, 3 beta- and steroid delta-isomerase, type 2 (adrenal, gonadal)	HSD3B2	1.619	3284	ENSG00000203859		Adrenal hyperplasia, congenital, due to 3-beta-hydroxysteroid dehydrogenase 2 deficiency, 201810 (3), Autosomal recessive	AR	Hsd3b6,Hsd3b5,Hsd3b4,Hsd3b3,Hsd3b2,Hsd3b1,Hsd3b9,Hsd3b8 (MGI:104645,MGI:109598,MGI:96236,MGI:96235,MGI:3782634,MGI:96234,MGI:3711284,MGI:96233)
chr1	119507202	119515057	1p13.1	1p12	109715	HSD3B1	Hydroxy-delta-5-steroid dehydrogenase, 3 beta- and steroid delta-isomerase, type 1 (placental, peripheral)	HSD3B1	1.442	3283	ENSG00000203857			A_other	Hsd3b6,Hsd3b5,Hsd3b4,Hsd3b3,Hsd3b2,Hsd3b1,Hsd3b9,Hsd3b8 (MGI:104645,MGI:109598,MGI:96236,MGI:96235,MGI:3782634,MGI:96234,MGI:3711284,MGI:96233)
chr1	119711933	119744217	1p12	1p12	606879	PHGDH, NLS1, PHGDHD	Phosphoglycerate dehydrogenase	PHGDH	0.778	26227	ENSG00000092621		Neu-Laxova syndrome 1, 256520 (3), Autosomal recessive; Phosphoglycerate dehydrogenase deficiency, 601815 (3), Autosomal recessive	AR	Phgdh (MGI:1355330)
chr1	119747995	119768931	1p13-p12	1p12	600234	HMGCS2	3-hydroxy-3-methylglutaryl-Coenzyme A synthase 2, mitochondrial	HMGCS2	1.201	3158	ENSG00000134240		HMG-CoA synthase-2 deficiency, 605911 (3), Autosomal recessive	AR	Hmgcs2 (MGI:101939)
chr1	119794016	119811459	1p13.1-p12	1p12	609846	REG4	Regenerating islet-derived family, member 4	REG4	1.252	83998	ENSG00000134193			A_other	Reg4 (MGI:1914959)
chr1	119911552	120069661	1p12	1p12	600275	NOTCH2, AGS2, HJCYS	Notch receptor 2	NOTCH2	0.116	4853	ENSG00000134250		Alagille syndrome 2, 610205 (3), Autosomal dominant; Hajdu-Cheney syndrome, 102500 (3), Autosomal dominant	AD	Notch2 (MGI:97364)
chr1	120415026	120469675	1q21.1	1p11.2	613998	NBPF8	Neuroblastoma breakpoint family, member 8	NBPF8	1.967	728841				A_other
chr1	121087344	121097160	1p12	1p11.2	601502	FCGR1B, CD34	Fc fragment of IgG receptor Ib	FCGR1B	1.902	2210	ENSG00000198019			A_other	Fcgr1 (MGI:95498)
chr1	121167645	121184339	1p11	1p11.2	614711	FAM72B	Family with sequence similarity 72, member B	FAM72B	1.857	653820	ENSG00000188610			A_other	Fam72a (MGI:1919669)
chr1	143955286	143973563	1q21.2	1q21.1	616853	FAM72C	Family with sequence similarity 72, member C	FAM72C	1.797	554282	ENSG00000263513			A_other	Fam72a (MGI:1919669)
chr1	144421389	144461668	1q21.1	1q21.1	610414	NBPF15, MGC8902	Neuroblastoma breakpoint family, member 15	NBPF15	1.931	284565	ENSG00000266338	contains 6 copies of DUF1220 domain		A_other
chr1	144421389	144461668	1q21.1	1q21.1	614005	NBPF16	Neuroblastoma breakpoint family, member 16	NBPF15	1.931	284565	ENSG00000266338			A_other
chr1	145093804	145112695	1p21	1q21.1	614712	FAM72D	Family with sequence similarity 72, member D	FAM72D	1.844	728833	ENSG00000215784			A_other	Fam72a (MGI:1919669)
chr1	145289899	145405777	1q21.1	1q21.1	614007	NBPF20	Neuroblastoma breakpoint family, member 20	NBPF20	1.971	100288142	ENSG00000162825			A_other
chr1	145607986	145670976	1q21.1	1q21.1	612821	GPR89A	G protein-coupled receptor 89A	GPR89A	1.485	653519	ENSG00000117262			A_other	Gpr89 (MGI:1914799)
chr1	145670851	145708200	1q21	1q21.1	603831	PDZK1	PDZ domain-containing 1	PDZK1	1.714	5174	ENSG00000174827			A_other	Pdzk1 (MGI:1928901)
chr1	145719311	145739287	1q21.1	1q21.1	604463	CD160, BY55	CD160 antigen	CD160	1.513	11126	ENSG00000117281			A_other	Cd160 (MGI:1860383)
chr1	145823182	145844401	1q21.1	1q21.1	617454	POLR3C, RPC62, RPC3	Polymerase III, RNA, subunit C	POLR3C	1.03	10623	ENSG00000186141			A_other	Polr3c (MGI:1921664)
chr1	145848521	145859080	1q21	1q21.1	605987	PIAS3	Protein inhibitor of activated STAT3	PIAS3	0.301	10401	ENSG00000131788			A_other	Pias3 (MGI:1913126)
chr1	145891207	145910049	1q21.1	1q21.1	604042	ITGA10	Integrin, alpha-10	ITGA10	0.785	8515	ENSG00000143127			A_other	Itga10 (MGI:2153482)
chr1	145911347	145918716	1q21.1	1q21.1	603867	PEX11B, PEX14B	Peroxisome biogenesis 11B	PEX11B	1.08	8799	ENSG00000131779		Peroxisome biogenesis disorder 14B, 614920 (3), Autosomal recessive	AR	Pex11b (MGI:1338882)
chr1	145921555	145927483	1q12	1q21.1	605313	RBM8A, RBM8B, TAR, C1DELq21.1, DEL1q21.1	RNA-binding motif protein 8A	RBM8A	0.564	9939	ENSG00000265241	pseudogene on chr.14	Thrombocytopenia-absent radius syndrome, 274000 (3), Autosomal recessive	AR	Rbm8a,Rbm8a2 (MGI:3612447,MGI:1913129)
chr1	145959036	145978847	1q21.1	1q21.1	617457	POLR3GL, SOFM	Polymerase III, RNA, subunit G-like	POLR3GL	1.165	84265	ENSG00000121851		Short stature, oligodontia, dysmorphic facies, and motor delay, 619234 (3), Autosomal recessive	AR	Polr3gl (MGI:1917120)
chr1	145992434	145996578	1q21	1q21.1	606599	TXNIP, VDUP1	Thioredoxin-interacting protein	TXNIP	0.549	10628	ENSG00000265972			A_other	Txnip (MGI:1889549)
chr1	146064698	146144803	1q21.1	1q21.1	614000	NBPF10	Neuroblastoma breakpoint family, member 10	NBPF10	1.988	100132406	ENSG00000271425			A_other
chr1	146938323	146996092	1q21.1	1q21.1	608607	NBPF12, COAS1, KIAA1245	Neuroblastoma breakpoint family, member 12	NBPF12	1.827	149013	ENSG00000268043			A_other
chr1	147155105	147173365	1q21.1	1q21.1	602741	PRKAB2	Protein kinase, AMP-activated, noncatalytic, beta-2	PRKAB2	0.485	5565	ENSG00000131791			A_other	Prkab2 (MGI:1336185)
chr1	147172746	147295761	1q21	1q21.1	613039	CHD1L, ALC1	Chromodomain helicase DNA-binding protein 1-like	CHD1L	1.299	9557	ENSG00000131778			A_other	Chd1l (MGI:1915308)
chr1	147183962	147225797	1q21.1	1q21.1	603957	FMO5	Flavin-containing monooxygenase 5	FMO5	1.448	2330	ENSG00000131781			A_other	Fmo5 (MGI:1310004)
chr1	147541500	147626216	1q21	1q21.2	602597	BCL9	B-cell CLL/lymphoma-9	BCL9	0.381	607	ENSG00000116128			A_other	Bcl9 (MGI:1924828)
chr1	147626181	147670523	1q21	1q21.2	611471	ACP6, LPAP, ACPL1	Acid phosphatase 6, lysophosphatide	ACP6	1.387	51205	ENSG00000162836			A_other	Acp6 (MGI:1931010)
chr1	147756198	147781126	1q21.2	1q21.2	121013	GJA5, CX40, ATFB11	Gap junction protein, alpha-5, 40kD (connexin 40)	GJA5	0.813	2702	ENSG00000265107		Atrial fibrillation, familial, 11, 614049 (3), Autosomal dominant; Atrial standstill, digenic (GJA5/SCN5A), 108770 (3), Autosomal dominant	AD	Gja5 (MGI:95716)
chr1	147902794	147915286	1q21.1	1q21.2	600897	GJA8, CX50, CTRCT1, CZP1, CAE1	Gap junction membrane channel protein alpha-8 (connexin 50)	GJA8	0.999	2703	ENSG00000121634		Cataract 1, multiple types, 116200 (3), Autosomal dominant	AD	Gja8 (MGI:99953)
chr1	147928419	147993591	1q21.1	1q21.2	612806	GPR89B, GPHR	G protein-coupled receptor 89B	GPR89B	1.24	51463	ENSG00000188092			A_other	Gpr89 (MGI:1914799)
chr1	148102150	148152280	1q21.1	1q21.2	614001	NBPF11	Neuroblastoma breakpoint family, member 11	NBPF11	1.885	200030	ENSG00000263956			A_other
chr1	148531384	148595716	1q21.1	1q21.2	614003	NBPF14	Neuroblastoma breakpoint, member 14	NBPF14	1.939	25832	ENSG00000270629			A_other
chr1	148808197	149051276	1q21.1	1q21.2	608117	PDE4DIP, MMGL, KIAA0454, KIAA0477	Phosphodiesterase 4D-interacting protein	PDE4DIP	0.824	9659	ENSG00000178104			A_other	Pde4dip (MGI:1891434)
chr1	149052185	149103550	1q21.1	1q21.2	613999	NBPF9	Neuroblastoma breakpoint family, member 9	NBPF9	1.967	400818	ENSG00000269713			A_other
chr1	149782693	149800608	1q21.2-q21.3	1q21.2	146760	FCGR1A, IGFR1, CD64	Fc fragment of IgG receptor Ia	FCGR1A	1.083	2209	ENSG00000150337		[IgG receptor I, phagocytic, familial deficiency of] (3)	A_other	Fcgr1 (MGI:95498)
chr1	149899567	149900794	1q21.2	1q21.2	613181	BOLA1	bolA family member 1	BOLA1	1.777	51027	ENSG00000178096			A_other	Bola1 (MGI:1916418)
chr1	149903317	149917843	1q21.2	1q21.2	185860	SV2A, SV2	Synaptic vesicle glycoprotein 2A	SV2A	0.414	9900	ENSG00000159164			A_other	Sv2a (MGI:1927139)
chr1	149923316	149927802	1q21.2	1q21.2	605593	SF3B4, SF3B49, SAP49, AFD1	Splicing factor 3B, subunit 4	SF3B4	0.208	10262	ENSG00000143368		Acrofacial dysostosis 1, Nager type, 154400 (3), Autosomal dominant	AD	Sf3b4 (MGI:109580)
chr1	149937811	150010775	1q21.2	1q21.2	611748	OTUD7B, CEZANNE	OTU domain-containing protein 7B	OTUD7B	0.478	56957	ENSG00000264522			A_other	Otud7b (MGI:2654703)
chr1	150067278	150145328	1q21-q22	1q21.2	610035	VPS45, VPS45A, SCN5	Vacuolar protein sorting 45 homolog	VPS45	0.658	11311	ENSG00000136631		Neutropenia, severe congenital, 5, autosomal recessive, 615285 (3), Autosomal recessive	AR	Vps45 (MGI:891965)
chr1	150149564	150160064	1q21.2	1q21.2	608335	PLEKHO1, CKIP1	Pleckstrin homology domain-containing protein, family O, member 1	PLEKHO1	0.481	51177	ENSG00000023902			A_other	Plekho1 (MGI:1914470)
chr1	150218416	150236132	1q22	1q21.2	609611	ANP32E, LANPL	Acidic leucine-rich nuclear phosphoprotein 32 family, member E	ANP32E	0.423	81611	ENSG00000143401			A_other	Anp32e (MGI:1913721)
chr1	150257257	150265861	1q21	1q21.2	604832	CA14	Carbonic anhydrase XIV	CA14	1.459	23632	ENSG00000118298			A_other	Car14 (MGI:1344341)
chr1	150265403	150282178	1p36.13-q31.3	1q21.2	607629	APH1A	APH1 homolog A, gamma secretase subunit	APH1A	0.45	51107	ENSG00000117362			A_other	Aph1a (MGI:2385110)
chr1	150293841	150308978	1q21	1q21.2	611984	MRPS21	Mitochondrial ribosomal protein S21	MRPS21	1.564	54460	ENSG00000266472	9 pseudogenes		A_other	Mrps21 (MGI:1913542)
chr1	150321467	150353232	1q21.2	1q21.2	607301	PRPF3, HPRP3, RP18	Pre-mRNA processing factor 3	PRPF3	0.068	9129	ENSG00000117360		Retinitis pigmentosa 18, 601414 (3), Autosomal dominant	AD	Prpf3 (MGI:1918017)
chr1	150364146	150476565	1q21.3	1q21.2	614695	RPRD2	Regulation of nuclear pre-mRNA domain-containing 2	RPRD2	0.064	23248	ENSG00000163125			A_other	Rprd2 (MGI:1922387)
chr1	150487410	150507608	1q21.2	1q21.2	612805	TARS2, COXPD21	Threonyl-tRNA synthetase 2	TARS2	0.841	80222	ENSG00000143374	mutation identified in one COXPD21 family	?Combined oxidative phosphorylation deficiency 21, 615918 (3), Autosomal recessive	AR	Tars2 (MGI:1919057)
chr1	150508108	150513788	1q21	1q21.2	602201	ECM1, URBWD	Extracellular matrix protein-1	ECM1	1.126	1893	ENSG00000143369		Urbach-Wiethe disease, 247100 (3), Autosomal recessive	AR	Ecm1 (MGI:103060)
chr1	150549377	150560936	1q21	1q21.2	610113	ADAMTSL4, TSRC1, ECTOL2	ADAMTS-like 4	ADAMTSL4	1.093	54507	ENSG00000143382		Ectopia lentis et pupillae, 225200 (3), Autosomal recessive; Ectopia lentis, isolated, autosomal recessive, 225100 (3), Autosomal recessive	AR	Adamtsl4 (MGI:2389008)
chr1	150574557	150579609	1q21	1q21.2	159552	MCL1	Myeloid cell leukemia sequence 1 (BCL2-related)	MCL1	0.29	4170	ENSG00000143384			A_other	Mcl1 (MGI:101769)
chr1	150621245	150629611	1q21.2	1q21.3	603061	ENSA	Endosulfine, alpha	ENSA	0.719	2029	ENSG00000143420			A_other	Ensa (MGI:1891189)
chr1	150646229	150697153	1q21.2	1q21.3	612208	GOLPH3L, GPP34R	Golgi phosphoprotein 3-like	GOLPH3L	1.064	55204	ENSG00000143457			A_other	Golph3l (MGI:1917129)
chr1	150698059	150720909	1q21.3	1q21.3	609824	HORMAD1, NOHMA	HORMA domain-containing 1	HORMAD1	0.343	84072	ENSG00000143452			A_other	Hormad1 (MGI:1915231)
chr1	150730187	150765777	1q21	1q21.3	116845	CTSS	Cathepsin S	CTSS	0.525	1520	ENSG00000163131			A_other	Ctss (MGI:107341)
chr1	150796207	150808259	1q21	1q21.3	601105	CTSK	Cathepsin K	CTSK	0.94	1513	ENSG00000143387		Pycnodysostosis, 265800 (3), Autosomal recessive	AR	Ctsk (MGI:107823)
chr1	150809712	150876736	1q21	1q21.3	126110	ARNT	Aryl hydrocarbon receptor nuclear translocator	ARNT	0.279	405	ENSG00000143437			A_other	Arnt (MGI:88071)
chr1	150926262	150964736	1q21	1q21.3	604396	SETDB1	SET domain protein, bifurcated, 1	SETDB1	0.201	9869	ENSG00000143379			A_other	Setdb1 (MGI:1934229)
chr1	150965183	150974834	1q21.3	1q21.3	606920	CERS2, LASS2	Ceramide synthase 2	CERS2	0.426	29956	ENSG00000143418			A_other	Cers2 (MGI:1924143)
chr1	150982285	150996062	1q21	1q21.3	603319	ANXA9, ANX31	Annexin A9 (annexin XXXI)	ANXA9	1.433	8416	ENSG00000143412			A_other	Anxa9 (MGI:1923711)
chr1	151036320	151047719	1q21.3	1q21.3	611275	BNIPL, BNIPS, BNIPL1, BNIPL2	BCL2/adenovirus E1B 19kD protein-interacting protein 2-like	BNIPL	1.203	149428	ENSG00000163141			A_other	Bnipl (MGI:2384749)
chr1	151060396	151069543	1q21	1q21.3	604684	MLLT11, AF1Q	Myeloid/lymphoid or mixed-lineage leukemia, translocated to, 11	MLLT11	1.266	10962	ENSG00000213190			A_other	Mllt11 (MGI:1929671)
chr1	151131706	151148407	1q21.3	1q21.3	609294	SEMA6C, KIAA1869	Semaphorin 6C	SEMA6C	0.635	10500	ENSG00000143434			A_other	Sema6c (MGI:1338032)
chr1	151156648	151159748	1q21.2-q21.3	1q21.3	612112	TNFAIP8L2, TIPE2	Tumor necrosis factor-alpha-induced protein 8-like 2	TNFAIP8L2	1.775	79626	ENSG00000163154			A_other	Tnfaip8l2 (MGI:1917019)
chr1	151166143	151170295	1q21.3	1q21.3	608095	SCNM1, MGC3180	Sodium channel modifier 1	SCNM1	1.095	79005	ENSG00000163156			A_other	Scnm1 (MGI:1341284)
chr1	151169985	151175980	1q12	1q21.3	605834	TMOD4	Tropomodulin 4, muscle	TMOD4	1.09	29765	ENSG00000163157			A_other	Tmod4 (MGI:1355285)
chr1	151176303	151190209	1q21	1q21.3	600607	VPS72, CFL1, YL1	Vacuolar protein sorting 72, yeast, homolog of	VPS72	0.847	6944	ENSG00000163159			A_other	Vps72 (MGI:1202305)
chr1	151197953	151249535	1q22-q24	1q21.3	603275	PIP5K1A	Phosphatidylinositol-4-phosphate 5-kinase, type I, alpha	PIP5K1A	0.542	8394	ENSG00000143398			A_other	Pip5k1a (MGI:107929)
chr1	151254733	151267478	1q21.3	1q21.3	601648	PSMD4, S5A, RPN10	Proteasome 26S subunit, non-ATPase, 4	PSMD4	0.172	5710	ENSG00000159352			A_other	Psmd4 (MGI:1201670)
chr1	151281521	151292175	1q21.2	1q21.3	610568	ZNF687, KIAA1441, PDB6	Zinc finger protein 687	ZNF687	0.319	57592	ENSG00000143373	fused with AML1 in t(1;21)	Paget disease of bone 6, 616833 (3), Autosomal dominant	AD	Zfp687 (MGI:1925516)
chr1	151291796	151327714	1q21.1-q21.3	1q21.3	602758	PIK4CB	Phosphatidylinositol 4-kinase, catalytic, beta polypeptide	PI4KB	0.345	5298	ENSG00000143393			A_other	Pi4kb (MGI:1334433)
chr1	151340639	151347318	1q21.1-q21.3	1q21.3	601863	RFX5	Regulatory factor X, 5 (influences HLA class II expression)	RFX5	1.104	5993	ENSG00000143390		Bare lymphocyte syndrome, type II, complementation group C, 209920 (3), Autosomal recessive; Bare lymphocyte syndrome, type II, complementation group E, 209920 (3), Autosomal recessive	AR	Rfx5 (MGI:1858421)
chr1	151364303	151372724	1q21-q22	1q21.3	604188	SELENBP1, SP56, EHMTO	Selenium-binding protein 1	SELENBP1	1.294	8991	ENSG00000143416		Extraoral halitosis due to MTO deficiency, 618148 (3), Autosomal recessive	AR	Selenbp2,Selenbp1 (MGI:96825,MGI:104859)
chr1	151399572	151401936	1q21	1q21.3	602177	PSMB4, PRAAS3	Proteasome subunit, beta type, 4	PSMB4	0.793	5692	ENSG00000159377	mutation identified in 1 PRAAS3 patient and 1 digenic family	?Proteasome-associated autoinflammatory syndrome 3 and digenic forms, 617591 (3), Autosomal recessive	AR	Psmb4 (MGI:1098257)
chr1	151402723	151459493	1q21.3	1q21.3	614787	POGZ, KIAA0461, MRD37, WHSUS	POGO transposable element with ZNF domain	POGZ	0.119	23126	ENSG00000143442		White-Sutton syndrome, 616364 (3), Autosomal dominant	AD	Pogz (MGI:2442117)
chr1	151540293	151583582	1q21	1q21.3	600087	TUFT1	Tuftelin 1	TUFT1	0.711	7286	ENSG00000143367	?mutant in amelogenesis imperfecta		A_other	Tuft1 (MGI:109572)
chr1	151612026	151699079	1q21.3	1q21.3	611541	SNX27, MRT1	Sorting nexin 27	SNX27	0.192	81609	ENSG00000143376			A_other	Snx27 (MGI:1923992)
chr1	151700057	151716802	1q21	1q21.3	612678	CELF3, TNRC4, BRUNOL1	CUGbp- and ELAV-like family, member 3	CELF3	0.392	11189	ENSG00000159409			A_other	Celf3 (MGI:1926034)
chr1	151759646	151763495	1q21	1q21.3	611824	MRPL9	Mitochondrial ribosomal protein L9	MRPL9	1.052	65005	ENSG00000143436			A_other	Mrpl9 (MGI:2137211)
chr1	151762968	151771329	1q21.3	1q21.3	605138	OAZ3, AZ3	Ornithine decarboxylase antizyme 3	OAZ3	1.432	51686	ENSG00000143450			A_other	Oaz3 (MGI:1858170)
chr1	151800263	151805418	1q21.3	1q21.3	609794	LINGO4, LRRN6D	Leucine-rich repeat- and Ig domain-containing NOGO receptor-interacting protein 4	LINGO4	1.17	339398	ENSG00000213171			A_other	Lingo4 (MGI:2444651)
chr1	151806070	151832450	1q21	1q21.3	602943	RORC, RORG, RZRG, IMD42	RAR-related orphan receptor C	RORC	0.161	6097	ENSG00000143365		Immunodeficiency 42, 616622 (3), Autosomal recessive	AR	Rorc (MGI:104856)
chr1	151847100	151853711	1q21.3	1q21.3	615653	THEM5, ACOT15	Thioesterase superfamily member 5	THEM5	1.869	284486	ENSG00000196407			A_other	Them5 (MGI:1913448)
chr1	151870865	151909510	1q21	1q21.3	606388	CTMP	C-terminal modulator protein	THEM4	1.612	117145	ENSG00000159445			A_other	Them4 (MGI:1923028)
chr1	151982914	151993858	1q21	1q21.3	114085	S100A10, CAL1L	S100 calcium-binding protein A10 (annexin II ligand, calpactin I, light polypeptide (p11))	S100A10	1.664	6281	ENSG00000197747	on chr.3 in mouse		A_other	S100a10 (MGI:1339468)
chr1	152032505	152037003	1q21	1q21.3	603114	S100A11	S100 calcium-binding protein A11	S100A11	1.802	6282	ENSG00000163191			A_other	S100a11 (MGI:1338798)
chr1	152106316	152115443	1q21.3	1q21.3	190370	TCHH, THH, THL, TRHY, UHS3	Trichohyalin	TCHH	0.98	7062	ENSG00000159450	mutation identified in 1 UHS3 patient	?Uncombable hair syndrome 3, 617252 (3), Autosomal recessive	AR	Tchh (MGI:2177944)
chr1	152153594	152159227	1q21	1q21.3	613259	RPTN	Repetin	RPTN	1.151	126638	ENSG00000215853			A_other	Rptn (MGI:1099055)
chr1	152212075	152224192	1q21.3	1q21.3	616293	HRNR	Hornerin	HRNR	1.948	388697	ENSG00000197915			A_other	Hrnr (MGI:3046938)
chr1	152302164	152325238	1q21	1q21.3	135940	FLG, ATOD2	Filaggrin	FLG	1.96	2312	ENSG00000143631		Ichthyosis vulgaris, 146700 (3), Autosomal dominant, Autosomal recessive; {Dermatitis, atopic, susceptibility to, 2}, 605803 (3)	ADR
chr1	152348734	152360027	1q21.3	1q21.3	616284	FLG2, IFPS, PSS6	Filaggrin family, member 2	FLG2	1.919	388698	ENSG00000143520		Peeling skin syndrome 6, 618084 (3), Autosomal recessive	AR	Flg2 (MGI:3645678)
chr1	152510802	152512176	1q21	1q21.3	612619	LCE5A, LEP18	Late cornified envelope protein 5A	LCE5A	1.845	254910	ENSG00000186207			A_other	Lce1g,Lce1f,Lce1e (MGI:1913445,MGI:1915944,MGI:1915078)
chr1	152514481	152516009	1q21.3	1q21.3	617426	CRCT1, NICE1, C1orf42	Cysteine-rich c-terminal 1	CRCT1	1.954	54544	ENSG00000169509			A_other	Crct1 (MGI:1921425)
chr1	152565653	152566779	1q21	1q21.3	612617	LCE3E, LEP17	Late cornified envelope protein 3E	LCE3E	1.5	353145	ENSG00000185966			A_other	Lce3b,Lce3a,Lce3d,Lce3c,Lce3f,Lce3e (MGI:2135932,MGI:3642919,MGI:1916770,MGI:1913594,MGI:3645650,MGI:1916764)
chr1	152579380	152580515	1q21	1q21.3	612616	LCE3D, LEP16	Late cornified envelope protein 3D	LCE3D	1.904	84648	ENSG00000163202	within intron 2 of LCE3C		A_other	Lce3b,Lce3a,Lce3d,Lce3c,Lce3f,Lce3e (MGI:2135932,MGI:3642919,MGI:1916770,MGI:1913594,MGI:3645650,MGI:1916764)
chr1	152600233	152601085	1q21	1q21.3	612615	LCE3C, LEP15	Late cornified envelope protein 3C	LCE3C	1.466	353144	ENSG00000244057			A_other	Lce3b,Lce3a,Lce3d,Lce3c,Lce3f,Lce3e (MGI:2135932,MGI:3642919,MGI:1916770,MGI:1913594,MGI:3645650,MGI:1916764)
chr1	152613810	152614097	1q21	1q21.3	612614	LCE3B, LEP14	Late cornified envelope protein 3B	LCE3B	1.926	353143	ENSG00000187238			A_other	Lce3b,Lce3a,Lce3d,Lce3c,Lce3f,Lce3e (MGI:2135932,MGI:3642919,MGI:1916770,MGI:1913594,MGI:3645650,MGI:1916764)
chr1	152663379	152664658	1q21	1q21.3	612612	LCE2D, LEP12	Late cornified envelope protein 2D	LCE2D	1.904	353141	ENSG00000187223			A_other	Lce1g,Lce1f,Lce1e (MGI:1913445,MGI:1915944,MGI:1915078)
chr1	152675278	152676568	1q21	1q21.3	612611	LCE2C, LEP11	Late cornified envelope protein 2C	LCE2C	1.925	353140	ENSG00000187180			A_other	Lce1g,Lce1f,Lce1e (MGI:1913445,MGI:1915944,MGI:1915078)
chr1	152686122	152687396	1q21	1q21.3	612610	LCE2B, LEP10, XP5	Late cornified envelope protein 2B	LCE2B	1.88	26239	ENSG00000159455			A_other	Lce1g,Lce1e (MGI:1913445,MGI:1915944)
chr1	152698344	152699441	1q21	1q21.3	612609	LCE2A, LEP9	Late cornified envelope protein 2A	LCE2A	1.838	353139	ENSG00000187173			A_other	Lce1g,Lce1e (MGI:1913445,MGI:1915944)
chr1	152758024	152762052	1q21	1q21.3	613260	KPRP	Keratinocyte proline-rich protein	KPRP	1.78	448834	ENSG00000203786			A_other	Kprp (MGI:1920981)
chr1	152775139	152777023	1q21	1q21.3	612608	LCE1F, LEP6	Late cornified envelope protein 1F	LCE1F	1.893	353137	ENSG00000240386			A_other
chr1	152786256	152788425	1q21	1q21.3	612607	LCE1E	Late cornified envelope protein 1E	LCE1E	1.659	353135	ENSG00000186226			A_other	Lce1f (MGI:1915078)
chr1	152796720	152798180	1q21	1q21.3	612606	LCE1D, LEP4	Late cornified envelope protein 1D	LCE1D	1.913	353134	ENSG00000172155			A_other	Lce1f (MGI:1915078)
chr1	152804831	152806650	1q21	1q21.3	612605	LCE1C, LEP3	Late cornified envelope 1C	LCE1C	1.858	353133	ENSG00000197084			A_other	Lce1f (MGI:1915078)
chr1	152811970	152813107	1q21	1q21.3	612604	LCE1B, LEP2	Late cornified envelope protein 1B	LCE1B	1.843	353132	ENSG00000196734			A_other	Lce1f (MGI:1915078)
chr1	152827472	152828096	1q21	1q21.3	612603	LCE1A, LEP1	Late cornified envelope protein 1A	LCE1A	1.907	353131	ENSG00000186844			A_other	Lce1f (MGI:1915078)
chr1	152968754	152972601	1q21	1q21.3	616363	SPRR4	Small proline-rich protein 4	SPRR4	1.77	163778	ENSG00000184148			A_other	Sprr4 (MGI:2654508)
chr1	152984080	152985813	1q21-q22	1q21.3	182265	SPRR1A	Small proline-rich protein 1A	SPRR1A	1.867	6698	ENSG00000169474			A_other	Sprr1b,Sprr1a (MGI:106659,MGI:106660)
chr1	153031202	153032899	1q21-q22	1q21.3	182266	SPRR1B	Small proline-rich protein 1B	SPRR1B	1.93	6699	ENSG00000169469			A_other	Sprr1b,Sprr1a (MGI:106659,MGI:106660)
chr1	153039731	153041119	1q21.3	1q21.3	617587	SPRR2D	Small proline-rich protein 2D	SPRR2D	1.929	6703	ENSG00000163216			A_other
chr1	153093134	153094525	1q21.3	1q21.3	617588	SPRR2E	Small proline-rich protein 2E	SPRR2E	1.94	6704	ENSG00000203785			A_other	Sprr2d (MGI:1330347)
chr1	153112120	153119467	1q21.3	1q21.3	617589	SPRR2F	Small proline-rich protein 2F	SPRR2F	1.904	6705	ENSG00000244094			A_other	Sprr2d (MGI:1330347)
chr1	153203429	153205119	1q21	1q21.3	611042	LELP1	Late cornified envelope-like proline-rich 1	LELP1	1.626	149018	ENSG00000203784			A_other	Lelp1 (MGI:1916582)
chr1	153259634	153262124	1q21	1q21.3	152445	LOR	Loricrin	LORICRIN	1.081	4014	ENSG00000203782		Vohwinkel syndrome with ichthyosis, 604117 (3), Autosomal dominant	AD	Lor (MGI:96816)
chr1	153297115	153312974	1q21	1q21.3	608197	PGRPIA	Peptidoglycan recognition protein, intermediate, alpha	PGLYRP3	1.191	114771	ENSG00000159527			A_other	Pglyrp3 (MGI:2685266)
chr1	153327409	153348843	1q21	1q21.3	608198	PGRPIB	Peptidoglycan recognition protein, intermediate, beta	PGLYRP4	1.761	57115	ENSG00000163218			A_other	Pglyrp4 (MGI:2686324)
chr1	153357853	153361022	1q12-q22	1q21.3	123886	S100A9, CAGB, CFAG	S100 calcium-binding protein A9 (calgranulin B)	S100A9	1.457	6280	ENSG00000163220			A_other	S100a9 (MGI:1338947)
chr1	153373710	153375620	1q21	1q21.3	603112	S100A12, CAAF1, CGRP	S100 calcium-binding protein A12	S100A12	1.44	6283	ENSG00000163221	between S100A8 and S100A9		A_other
chr1	153390031	153422582	1q21	1q21.3	123885	S100A8, CAGA, CFAG	S100 calcium-binding protein A8 (calgranulin A)	S100A8	1.774	6279	ENSG00000143546	over-expressed in 1q21-linked psoriasis		A_other	S100a8 (MGI:88244)
chr1	153416519	153423221	1q21.3	1q21.3	617427	S100A7A, S100A15, NICE2	S100 calcium-binding protein A7A	S100A7A	1.944	338324	ENSG00000184330			A_other	S100a7a (MGI:2687194)
chr1	153457743	153460650	1q21	1q21.3	600353	S100A7	S100 calcium-binding protein A7	S100A7	1.546	6278	ENSG00000143556			A_other	S100a7a (MGI:2687194)
chr1	153534598	153536048	1q21	1q21.3	114110	S100A6, CACY	S100 calcium-binding protein A6 (calcyclin)	S100A6	1.635	6277	ENSG00000197956			A_other	S100a6 (MGI:1339467)
chr1	153537113	153543513	1q21	1q21.3	176991	S100A5, S100D	S100 calcium-binding protein A5	S100A5	1.957	6276	ENSG00000196420			A_other	S100a5 (MGI:1338915)
chr1	153543620	153545805	1q21	1q21.3	114210	S100A4, CAPL	S100 calcium-binding protein A4 (calcium protein, calvasculin, metastasin, murine placental homolog)	S100A4	1.864	6275	ENSG00000196154			A_other	S100a4 (MGI:1330282)
chr1	153547328	153549257	1q21	1q21.3	176992	S100A3, S100E	S100 calcium-binding protein A3	S100A3	1.817	6274	ENSG00000188015			A_other	S100a3 (MGI:1338849)
chr1	153561107	153565843	1q21	1q21.3	176993	S100A2, S100L	S100 calcium-binding protein A2	S100A2	1.956	6273	ENSG00000196754			A_other	S100a2 (MGI:3510999)
chr1	153606882	153613136	1p21.3	1q21.3	617437	S100A16, AAG13	S100 calcium-binding protein A16	S100A16	1.89	140576	ENSG00000188643			A_other	S100a16 (MGI:1915110)
chr1	153614254	153616916	1q21	1q21.3	607986	S100A14, BCMP84	S100 Calcium-binding protein A14	S100A14	1.806	57402	ENSG00000189334			A_other	S100a14 (MGI:1913416)
chr1	153618798	153634360	1q21	1q21.3	601989	S100A13	S100 calcium-binding protein A13	S100A13	1.672	6284	ENSG00000189171			A_other	S100a13 (MGI:109581)
chr1	153628433	153632038	1q21	1q21.3	176940	S100A1	S100 protein, alpha polypeptide	S100A1	1.868	6271	ENSG00000160678			A_other	S100a1 (MGI:1338917)
chr1	153634065	153646305	1q21.3	1q21.3	614206	CHTOP, C10orf77, SRAG, FOP	Chromatin target of PRMT1	CHTOP	0.433	26097	ENSG00000160679			A_other	Chtop (MGI:1913761)
chr1	153658653	153661851	1q22	1q21.3	607007	SNAPIN, SNAPAP, BLOC1S7, BLOS7	SNAP-associated protein	SNAPIN	1.437	23557	ENSG00000143553			A_other	Snapin (MGI:1333745)
chr1	153661787	153670992	1q21.3	1q21.3	603181	ILF2, NF45	Interleukin enhancer-binding factor 2	ILF2	0.247	3608	ENSG00000143621			A_other	Ilf2 (MGI:1915031)
chr1	153678648	153693991	1q21-q22	1q21.3	108960	NPR1, ANPRA	Natriuretic peptide receptor A/guanylate cyclase A	NPR1	0.483	4881	ENSG00000169418			A_other	Npr1 (MGI:97371)
chr1	153728049	153774807	1q21.3	1q21.3	611347	INTS3, INT3, SOSSA	Integrator complex subunit 3	INTS3	0.251	65123	ENSG00000143624			A_other	Ints3 (MGI:2140050)
chr1	153775406	153780156	1q21.3	1q21.3	604193	SLC27A3, FATP3	Solute carrier family 27 (fatty acid transporter), member 3	SLC27A3	1.48	11000	ENSG00000143554			A_other	Slc27a3 (MGI:1347358)
chr1	153804724	153923952	1q23.1	1q21.3	614998	GATAD2B, KIAA1150, p68, GANDS	GATA zinc finger domain-containing protein 2B	GATAD2B	0.097	57459	ENSG00000143614		GAND syndrome, 615074 (3), Autosomal dominant	AD	Gatad2b (MGI:2443225)
chr1	153947674	153958642	1q21.3	1q21.3	608972	CRTC2, TORC2	CREB-regulated transcription coactivator 2	CRTC2	0.235	200186	ENSG00000160741			A_other	Crtc2 (MGI:1921593)
chr1	153959109	153968183	1q21	1q21.3	604740	SLC39A1, ZIRTL	Solute carrier family 39 (zinc transporter), member 3 (zinc/iron-regulated transporter-like)	SLC39A1	0.802	27173	ENSG00000143570	REc		A_other	Slc39a1 (MGI:1353474)
chr1	153967486	153974363	1q21.3	1q21.3	607138	CREB3L4, CREB4, AIBZIP	cAMP responsive element binding protein 3-like 4	CREB3L4	1.02	148327	ENSG00000143578			A_other	Creb3l4 (MGI:1916603)
chr1	153974268	153977673	1q21	1q21.3	604671	JTB, PAR	Jumping translocation breakpoint	JTB	0.657	10899	ENSG00000143543			A_other	Jtb (MGI:1346082)
chr1	153981649	153990643	1q21.3	1q21.3	602672	RAB13	RAB13, member RAS oncogene family	RAB13	0.762	5872	ENSG00000143545	previously assigned to 12q13 by in situ hybridization		A_other	Rab13 (MGI:1927232)
chr1	153990761	153992154	1q21	1q21.3	603702	RPS27, MPS1, DBA17	Ribosomal protein S27	RPS27	0.64	6232	ENSG00000177954	mutation identified in 1 DBA17 patient	?Diamond-Blackfan anemia 17, 617409 (3), Autosomal dominant	AD	Rps27,Rps27rt (MGI:1888676,MGI:3704345)
chr1	154155307	154192099	1q22-q23	1q21.3	191030	TPM3, NEM1, CFTD, CAPM1	Tropomyosin 3	TPM3	0.691	7170	ENSG00000143549	TRK = chimera of TPM3 and NTRK1; NEM1 to 1q21-q23 by Fd	CAP myopathy 1, 609284 (3), Autosomal dominant, Autosomal recessive; Myopathy, congenital, with fiber-type disproportion, 255310 (3), Autosomal dominant, Autosomal recessive; Nemaline myopathy 1, autosomal dominant or recessive, 609284 (3), Autosomal dominant, Autosomal recessive	ADR	Tpm3 (MGI:1890149)
chr1	154206719	154220589	1q21.3	1q21.3	617428	C1orf43, NS5ATP4, NICE3	Chromosome 1 open reading frame 43	C1orf43	0.84	25912	ENSG00000143612			A_other	4933434E20Rik (MGI:1914027)
chr1	154220171	154271509	1q21.3	1q21.3	616472	UBAP2L, NICE4	Ubiquitin-associated protein 2-like	UBAP2L	0.103	9898	ENSG00000143569			A_other	Ubap2l (MGI:1921633)
chr1	154272628	154275874	1q21.3	1q21.3	605998	HAX1, SCN3	HCLS1-associated protein X1	HAX1	1.375	10456	ENSG00000143575		Neutropenia, severe congenital 3, autosomal recessive, 610738 (3), Autosomal recessive	AR	Hax1 (MGI:1346319)
chr1	154321058	154325324	1q21.3	1q21.3	606578	AQP10	Aquaporin 10	AQP10	1.109	89872	ENSG00000143595			A_other
chr1	154325524	154351303	1q21.3	1q21.3	605867	ATP8B2, ATPID	ATPase, class I, type 8B, member 2	ATP8B2	0.407	57198	ENSG00000143515			A_other	Atp8b2 (MGI:1859660)
chr1	154405342	154469449	1q21.3	1q21.3	147880	IL6R, IL6RQ, IL6QTL, HIES5	Interleukin-6 receptor	IL6R	0.813	3570	ENSG00000160712	IL6R-like gene on chr.9	[Interleukin 6, serum level of, QTL], 614752 (3); Hyper-IgE recurrent infection syndrome 5, autosomal recessive, 618944 (3), Autosomal recessive; [Interleukin-6 receptor, soluble, serum level of, QTL], 614689 (3)	AR	Il6ra (MGI:105304)
chr1	154467194	154502559	1q21.3	1q21.3	610482	SHE	SH2 domain-containing protein E	SHE	0.283	126669	ENSG00000169291			A_other	She (MGI:1099462)
chr1	154548576	154558661	1q21.3	1q21.3	617429	UBE2Q1, GTAP, NICE5	Ubiquitin-conjugating enzyme E2Q family member 1	UBE2Q1	0.19	55585	ENSG00000160714			A_other	Ube2q1 (MGI:1917343)
chr1	154567777	154584707	1q21	1q21.3	118507	CHRNB2, EFNL3	Cholinergic receptor, nicotinic, beta polypeptide-2	CHRNB2	0.822	1141	ENSG00000160716	linked to AMY in mouse	Epilepsy, nocturnal frontal lobe, 3, 605375 (3)	A_other	Chrnb2 (MGI:87891)
chr1	154582056	154627996	1q21.3	1q21.3	146920	ADAR, DRADA, DSH, DSRAD, IFI4, G1P1, AGS6	Adenosine deaminase, RNA-specific	ADAR	0.42	103	ENSG00000160710		Dyschromatosis symmetrica hereditaria, 127400 (3), Autosomal dominant; Aicardi-Goutieres syndrome 6, 615010 (3), Autosomal recessive	ADR	Adar (MGI:1889575)
chr1	154697454	154870280	1q21.3	1q21.3	602983	KCNN3, SK3, SKCA3, ZLS3	Potassium channel, calcium-activated, intermediate/small conductance, subfamily N, member 3	KCNN3	0.319	3782	ENSG00000143603		Zimmermann-Laband syndrome 3, 618658 (3), Autosomal dominant	AD	Kcnn3 (MGI:2153183)
chr1	154924739	154942657	1q21.3	1q21.3	607622	PMVK, PMK, POROK1	Phosphomevalonate kinase	PMVK	1.395	10654	ENSG00000163344		Porokeratosis 1, multiple types, 175800 (3), Autosomal dominant	AD	Pmvk (MGI:1915853)
chr1	154944079	154956098	1q21.3	1q21.3	618819	PBXIP1, HPIP	PBX homeobox-interacting protein 1	PBXIP1	0.922	57326	ENSG00000163346			A_other	Pbxip1 (MGI:2441670)
chr1	154957025	154961781	1q21.3	1q21.3	606903	PYGO2	Pygopus, Drosophila, homolog of, 2	PYGO2	0.283	90780	ENSG00000163348			A_other	Pygo2 (MGI:1916161)
chr1	154962297	154974491	1q21	1q21.3	600560	SHC1	SHC (Src homology 2 domain-containing) transforming protein-1	SHC1	0.648	6464	ENSG00000160691			A_other	Shc1 (MGI:98296)
chr1	154974680	154979250	1q21.3	1q21.3	116900	CKS1B, CKS1	CDC28 protein kinase 1B	CKS1B	0.884	1163	ENSG00000173207	previously to 8q21 by FISH		A_other	Cks1brt,Cks1b (MGI:1889208,MGI:3643620)
chr1	154983343	154993110	1q21.3	1q21.3	610595	FLAD1, FADS, LSMFLAD	Flavin adenine dinucleotide synthetase 1	FLAD1	0.592	80308	ENSG00000160688		Lipid storage myopathy due to flavin adenine dinucleotide synthetase deficiency, 255100 (3), Autosomal recessive	AR	Flad1 (MGI:2443030)
chr1	154993585	154994320	1q22	1q21.3	607377	LENEP, LEP503	Lens epithelial protein	LENEP	1.927	55891	ENSG00000163352			A_other	Lenep (MGI:1930020)
chr1	155002627	155018522	1q21.3	1q21.3	607646	ZBTB7B, ZFP67, CKROX, THPOK	Zinc finger- and BTB domain-containing protein 7B	ZBTB7B	0.524	51043	ENSG00000160685			A_other	Zbtb7b (MGI:102755)
chr1	155051315	155062774	1q21.3	1q21.3	605548	ADAM15, MDC15	ADAM metallopeptidase domain 15	ADAM15	0.864	8751	ENSG00000143537			A_other	Adam15 (MGI:1333882)
chr1	155063739	155069552	1q21-q22	1q21.3	601380	EFNA4, EPLG4	eph-related receptor tyrosine kinase ligand 4 (ephrin-A4)	EFNA4	1.464	1945	ENSG00000243364			A_other	Efna4 (MGI:106643)
chr1	155078836	155087537	1q21-q22	1q21.3	601381	EFNA3, EPLG3	eph-related receptor tyrosine kinase ligand 3 (ephrin A3)	EFNA3	0.802	1944	ENSG00000143590			A_other	Efna3 (MGI:106644)
chr1	155127875	155134898	1q21-q22	1q22	191164	EFNA1, EPLG1, TNFAIP4	eph-related receptor tyrosine kinase ligand 1 (tumor necrosis factor, alpha-induced protein 4)	EFNA1	0.63	1942	ENSG00000169242			A_other	Efna1 (MGI:103236)
chr1	155135374	155138852	1q22	1q22	613683	SLC50A1, RAG1AP1	Solute carrier family 50 (sugar transporter), member 1	SLC50A1	1.027	55974	ENSG00000169241			A_other	Slc50a1 (MGI:107417)
chr1	155139890	155140572	1q12-q21	1q22	605951	DPM3, MDDGC15, MDDGB15	Dolichyl-phosphate mannosyltransferase 3	DPM3	1.403	54344	ENSG00000179085	mutation identified in 1 MDDGB15 patient	?Muscular dystrophy-dystroglycanopathy (congenital with impaired intellectual development), type B, 15, 618992 (3), Autosomal recessive; Muscular dystrophy-dystroglycanopathy (limb-girdle), type C, 15, 612937 (3), Autosomal recessive	AR	Dpm3 (MGI:1915813)
chr1	155169407	155173303	1q22	1q22	619029	KRTCAP2, KCP2	Keratinocyte-associated protein 2	KRTCAP2	1.462	200185	ENSG00000163463			A_other	Krtcap2 (MGI:1913309)
chr1	155173380	155184970	1q21	1q22	600986	GENEY	Gene Y	TRIM46	0.228	80128	ENSG00000163462			A_other	Trim46 (MGI:2673000)
chr1	155185823	155192914	1q21	1q22	158340	MUC1, PUM, ADTKD2	Mucin 1, cell surface associated	MUC1	0.679	4582	ENSG00000185499	5cM proximal to SPTA1	Tubulointerstitial kidney disease, autosomal dominant, 2, 174000 (3), Autosomal dominant	AD	Muc1 (MGI:97231)
chr1	155195587	155209179	1q21	1q22	188062	THBS3, TSP3	Thrombospondin 3	THBS3	0.927	7059	ENSG00000169231			A_other	Thbs3 (MGI:98739)
chr1	155208694	155213838	1q21	1q22	600605	MTX1, MTXN	Metaxin 1	MTX1	0.718	4580	ENSG00000173171	between GBA and TSP3		A_other	Mtx1 (MGI:103025)
chr1	155234451	155244626	1q21	1q22	606463	GBA	Glucosidase, acid beta	GBA	0.801	2629	ENSG00000177628	pseudogene GBAP ~16kb 3' to GBA	{Lewy body dementia, susceptibility to}, 127750 (3), Autosomal dominant; Gaucher disease, type II, 230900 (3), Autosomal recessive; Gaucher disease, type IIIC, 231005 (3), Autosomal recessive; Gaucher disease, type III, 231000 (3), Autosomal recessive; Gaucher disease, type I, 230800 (3), Autosomal recessive; Gaucher disease, perinatal lethal, 608013 (3), Autosomal recessive; {Parkinson disease, …	ADR	Gba (MGI:95665)
chr1	155247204	155255891	1q22	1q22	619447	FAM189B, COTE1	Family with sequence similarity 189, member B	FAM189B	0.751	10712	ENSG00000160767			A_other
chr1	155255980	155262359	1q21	1q22	606913	SCAMP3, PROPIN1	Secretory carrier membrane protein 3	SCAMP3	0.705	10067	ENSG00000116521			A_other	Scamp3 (MGI:1346346)
chr1	155262867	155273503	1p31	1q22	602989	CLK2	CDC-like kinase 2	CLK2	0.164	1196	ENSG00000176444	near GDLD and PRKAA2; conflicting assignment 1q21		A_other	Clk2 (MGI:1098669)
chr1	155277426	155289847	1q22	1q22	609973	HCN3, KIAA1535	Hyperpolarization-activated cyclic nucleotide-gated potassium channel 3	HCN3	0.742	57657	ENSG00000143630			A_other	Hcn3 (MGI:1298211)
chr1	155289292	155301437	1q21	1q22	609712	PKLR, PK1	Pyruvate kinase, liver and RBC type	PKLR	0.924	5313	ENSG00000143627		Adenosine triphosphate, elevated, of erythrocytes, 102900 (3), Autosomal dominant; Pyruvate kinase deficiency, 266200 (3), Autosomal recessive	ADR	Pklr (MGI:97604)
chr1	155308800	155320664	1q22	1q22	134629	FDPS, FPS, POROK9	Farnesyl diphosphate synthase	FDPS	0.628	2224	ENSG00000160752		Porokeratosis 9, multiple types, 616631 (3), Autosomal dominant	AD	Fdps (MGI:104888)
chr1	155320893	155331117	1q22	1q22	617318	RUSC1, NESCA	RUN domain- and SH3 domain-containing protein 1	RUSC1	0.339	23623	ENSG00000160753			A_other	Rusc1 (MGI:1919546)
chr1	155335262	155563159	1q22	1q22	607999	ASH1L, KIAA1420, ASH1, MRD52	ASH1-like histone lysine methyltransferase	ASH1L	0.062	55870	ENSG00000116539		Mental retardation, autosomal dominant 52, 617796 (3), Autosomal dominant	AD	Ash1l (MGI:2183158)
chr1	155610169	155614966	1q22	1q22	617619	MSTO1, MMYAT	Misato 1, mitochondrial distribution and morphology regulator	MSTO1	1.076	55154	ENSG00000125459		Myopathy, mitochondrial, and ataxia, 617675 (3), Autosomal dominant, Autosomal recessive	ADR	Msto1 (MGI:2385175)
chr1	155659441	155688995	1q22	1q22	607860	YY1AP1, YAP, HCCA2, GRNG	YY1 associated protein 1	YY1AP1	1.309	55249	ENSG00000163374		Grange syndrome, 602531 (3), Autosomal recessive	AR	Gon4l (MGI:1917579)
chr1	155687901	155739009	1q21	1q22	602074	DAP3	Death associated protein 3	DAP3	1.105	7818	ENSG00000132676			A_other	Dap3 (MGI:1929538)
chr1	155749658	155859430	1q22	1q22	610393	GON4L, KIAA1606	GON4-like protein	GON4L	0.299	54856	ENSG00000116580			A_other	Gon4l (MGI:1917579)
chr1	155897807	155911348	1q22	1q22	609591	RIT1, RIT, ROC1, NS8	Ric-like protein without CAAX motif 1	RIT1	0.645	6016	ENSG00000143622		Noonan syndrome 8, 615355 (3), Autosomal dominant	AD	Rit1 (MGI:108053)
chr1	155941637	155943086	1q22	1q22	609043	RXFP4, RLN3R2, GPR100, GPCR142	Relaxin/insulin-like family peptide receptor 4	RXFP4	1.698	339403	ENSG00000173080			A_other	Rxfp4 (MGI:2182926)
chr1	155946850	155991261	1q21-q22	1q22	607560	ARHGEF2, GEFH1, KIAA0651, NEDMHM	RHO guanine nucleotide exchange factor 2	ARHGEF2	0.156	9181	ENSG00000116584	mutation identified in 1 NEDMHM family	?Neurodevelopmental disorder with midbrain and hindbrain malformations, 617523 (3), Autosomal recessive	AR	Arhgef2 (MGI:103264)
chr1	156009047	156020950	1q21-q23	1q22	600867	SSR2	Signal sequence receptor, beta	SSR2	0.684	6746	ENSG00000163479			A_other	Ssr2 (MGI:1913506)
chr1	156033128	156053797	1q21	1q22	605440	UBQLN4, A1U, C1orf6	Ubiquitin 4	UBQLN4	0.303	56893	ENSG00000160803			A_other	Ubqln4 (MGI:2150152)
chr1	156054781	156058505	1q22	1q22	610389	LAMTOR2, MAPBPIP, p14,	Late endosomal/lysosomal adaptor, MAPK and MTOR activator 2	LAMTOR2	0.929	28956	ENSG00000116586	mutation identified in 1 family	:Immunodeficiency due to defect in MAPBP-interacting protein, 610798 (3), Autosomal recessive	AR	Lamtor2 (MGI:1932697)
chr1	156061159	156070503	1q22	1q22	612942	RAB25, RAB11C	Ras-associated protein RAB25	RAB25	1.554	57111	ENSG00000132698			A_other	Rab25 (MGI:1858203)
chr1	156072012	156082464	1q22	1q22	611007	MEX3A	Mex-3, C. elegans, homolog of, A	MEX3A	0.251	92312	ENSG00000254726			A_other	Mex3a (MGI:1919890)
chr1	156082572	156140080	1q21.2	1q22	150330	LMNA, LMN1, EMD2, FPLD2, CMD1A, HGPS	Lamin A/C	LMNA	0.209	4000	ENSG00000160789		Mandibuloacral dysplasia, 248370 (3), Autosomal recessive; Heart-hand syndrome, Slovenian type, 610140 (3), Autosomal dominant; Cardiomyopathy, dilated, 1A, 115200 (3), Autosomal dominant; Restrictive dermopathy, lethal, 275210 (3), Autosomal recessive; Emery-Dreifuss muscular dystrophy 3, autosomal recessive, 616516 (3), Autosomal recessive; Charcot-Marie-Tooth disease, type 2B1, 605588 (3), Aut…	ADR	Lmna (MGI:96794)
chr1	156149671	156177745	1q22	1q22	607292	SEMA4A, SEMB, RP35, CORD10	Semaphorin 4A	SEMA4A	0.641	64218	ENSG00000196189		Retinitis pigmentosa 35, 610282 (3), Autosomal dominant, Autosomal recessive; Cone-rod dystrophy 10, 610283 (3), Autosomal recessive	ADR	Sema4a (MGI:107560)
chr1	156194088	156212795	1q22	1q22	610824	SLC25A44	Solute carrier family 25, member 44	SLC25A44	0.947	9673	ENSG00000160785			A_other	Slc25a44 (MGI:2444391)
chr1	156213006	156240041	1q12	1q22	609176	PMF1	Polyamine-modulated factor 1	PMF1	1.439	11243	ENSG00000160783			A_other	Pmf1 (MGI:1914287)
chr1	156242183	156243316	1q25-q31	1q22	112260	BGLAP	Bone gamma-carboxyglutamic acid protein	BGLAP	1.954	632	ENSG00000242252			A_other	Bglap3,Bglap2,Bglap (MGI:88157,MGI:88155,MGI:88156)
chr1	156243319	156248521	1q22	1q22	614579	PAQR6	Progestin and ADIPOQ receptor family, member 6	PAQR6	1.523	79957	ENSG00000160781			A_other	Paqr6 (MGI:1916207)
chr1	156249223	156291515	1q21.2	1q22	610962	SMG5, EST1B, KIAA1089	SMG5 nonsense-mediated nRNA decay factor	SMG5	0.412	23381	ENSG00000198952			A_other	Smg5 (MGI:2447364)
chr1	156282931	156292442	1q23.1	1q22	615531	TMEM79, MATT	Transmembrane protein 79	TMEM79	1.223	84283	ENSG00000163472			A_other	Tmem79 (MGI:1919163)
chr1	156308967	156338291	1q23	1q22	600114	CCT3, TRIC5	Chaperonin-containing TCP1, subunit 3, gamma (TCP1 (t-complex-1) ring complex, polypeptide 5)	CCT3	0.097	7203	ENSG00000163468			A_other	Cct3 (MGI:104708)
chr1	156366043	156385218	1q21.3	1q22	607079	RHBG	Rhesus blood group, B glycoprotein	RHBG	1.593	57127	ENSG00000132677			A_other	Rhbg (MGI:1927379)
chr1	156463726	156500839	1q12-q23	1q22	600663	MEF2D	MADS box transcription enhancer factor 2, polypeptide D (myocyte enhancer factor 2D)	MEF2D	0.243	4209	ENSG00000116604			A_other	Mef2d (MGI:99533)
chr1	156642116	156659527	1q23.1	1q23.1	600347	BCAN	Brevican	BCAN	0.621	63827	ENSG00000132692			A_other	Bcan (MGI:1096385)
chr1	156668762	156677406	1q23.1	1q23.1	600915	NES	Nestin	NES	0.537	10763	ENSG00000132688			A_other	Nes (MGI:101784)
chr1	156699605	156705783	1q21.3	1q23.1	180231	CRABP2, RBP6	Cellular retinoic acid-binding protein-2	CRABP2	1.443	1382	ENSG00000143320			A_other	Crabp2 (MGI:88491)
chr1	156721890	156728765	1q23.1	1q23.1	611930	ISG20L2	Interferon-stimulated exonuclease gene 20-kD-like 2	ISG20L2	0.707	81875	ENSG00000143319			A_other	Isg20l2 (MGI:2140076)
chr1	156737302	156741266	1q21-q22	1q23.1	611836	MRPL24	Mitochondrial ribosomal protein L24	MRPL24	1.354	79590	ENSG00000143314			A_other	Mrpl24 (MGI:1914957)
chr1	156742106	156752447	1q21	1q23.1	600339	HDGF	Hepatoma-derived growth factor	HDGF	0.637	3068	ENSG00000143321	previously assigned to Chr.X		A_other	Hdgf (MGI:1194494)
chr1	156767534	156800814	1q21	1q23.1	179755	PRCC, RCCP1	Proline-rich mitotic checkpoint control factor	PRCC	0.33	5546	ENSG00000143294	t(X;1)(p11;q21); fuses with TFE3 in RCCP	Renal cell carcinoma, papillary, 605074 (3)	A_other	Prcc (MGI:2137738)
chr1	156806237	156816852	1q21	1q23.1	604514	SH2D2A, TSAD	SH2 domain protein 2A	SH2D2A	1.094	9047	ENSG00000027869			A_other	Sh2d2a (MGI:1351596)
chr1	156815749	156881849	1q21-q22	1q23.1	191315	NTRK1, TRKA	Neurotrophic tyrosine kinase, receptor, type 1	NTRK1	0.658	4914	ENSG00000198400	TRK = chimera of TPM3 and NTRK1	Insensitivity to pain, congenital, with anhidrosis, 256800 (3), Autosomal recessive	AR	Ntrk1 (MGI:97383)
chr1	156840062	156859116	1q21-q23	1q23.1	147671	INSRR, IRR	Insulin receptor-related receptor	INSRR	0.951	3645	ENSG00000027644			A_other	Insrr (MGI:1346037)
chr1	156893696	156916428	1q23.1	1q23.1	610278	PEAR1	Platelet endothelial aggregation receptor 1	PEAR1	0.888	375033	ENSG00000187800			A_other	Pear1 (MGI:1920432)
chr1	157121190	157138574	1q21-q23	1q23.1	164873	ETV3, PE1	ETS variant transcription factor 3	ETV3	0.299	2117	ENSG00000117036			A_other	Etv3 (MGI:1350926)
chr1	157513376	157552532	1q21	1q23.1	605877	IRTA2	Immunoglobulin superfamily receptor translocation-associated gene 2	FCRL5	1.063	83416	ENSG00000143297			A_other	Fcrl5 (MGI:3053558)
chr1	157573746	157598084	1q21	1q23.1	605876	IRTA1	Immunoglobulin superfamily receptor translocation-associated gene 1	FCRL4	0.942	83417	ENSG00000163518	fused with IGHA1 in multiple myeloma		A_other
chr1	157676480	157700984	1q21.2-q22	1q23.1	606510	FCRH3	Fc receptor-like protein 3	FCRL3	1.279	115352	ENSG00000160856			A_other
chr1	157745732	157777471	1q21.2-q22	1q23.1	606509	SPAP1, SPAP1A, SPAP1B, SPAP1C	SH2 domain-containing phosphatase anchor protein 1	FCRL2	1.122	79368	ENSG00000132704			A_other	Fcrls (MGI:1933397)
chr1	157792248	157820133	1q21.2-q22	1q23.1	606508	FCRL1, FCRH1	Fc receptor-like protein 1	FCRL1	0.912	115350	ENSG00000163534			A_other	Fcrl1 (MGI:2442862)
chr1	157827067	157841843	1q21-q23	1q23.1	602592	CD5L	CD5 antigen-like (scavenger receptor cysteine rich family)	CD5L	1.666	922	ENSG00000073754			A_other	Cd5l (MGI:1334419)
chr1	158178029	158186426	1q21-q23	1q23.1	188410	CD1D	Thymocyte antigen CD1D	CD1D	0.996	912	ENSG00000158473			A_other	Cd1d2,Cd1d1 (MGI:107674,MGI:107675)
chr1	158248335	158258268	1q21-q23	1q23.1	188370	CD1A	Thymocyte antigen CD1A	CD1A	1.946	909	ENSG00000158477	genes A, B, C, D in cluster		A_other
chr1	158285405	158331530	1q21-q23	1q23.1	188360	CD1B	Thymocyte antigen CD1B	CD1B	1.338	910	ENSG00000158485			A_other
chr1	158289886	158294773	1q21-q23	1q23.1	188340	CD1C	Thymocyte antigen CD1C	CD1C	1.233	911	ENSG00000158481			A_other
chr1	158353122	158357553	1q21-q23	1q23.1	188411	CD1E	Thymocyte antigen CD1E	CD1E	1.729	913	ENSG00000158488			A_other
chr1	158610497	158686714	1q21	1q23.1	182860	SPTA1, EL2, SPH3, HS3, HPP	Spectrin, alpha, erythrocytic-1	SPTA1	0.491	6708	ENSG00000163554	17cM proximal to FY	Spherocytosis, type 3, 270970 (3), Autosomal recessive; Elliptocytosis-2, 130600 (3), Autosomal dominant; Pyropoikilocytosis, 266140 (3), Autosomal recessive	ADR	Spta1 (MGI:98385)
chr1	158831350	158849501	1q22	1q23.1	159553	MNDA	Myeloid cell nuclear differentiation antigen	MNDA	1.832	4332	ENSG00000163563			A_other	Ifi205,Ifi211,Mndal (MGI:3041120,MGI:3780953,MGI:101847)
chr1	158931546	158990908	1q21-q23	1q23.1	612677	PYHIN1, IFIX	Pyrin and Hin domain family, member 1	PYHIN1	1.244	149628	ENSG00000163564			A_other	Ifi205,Mndal (MGI:3780953,MGI:101847)
chr1	158999975	159055150	1q22	1q23.1	147586	IFI16	Interferon, gamma-inducible protein 16	IFI16	1.031	3428	ENSG00000163565			A_other	Ifi207,Ifi206,Ifi204 (MGI:96429,MGI:3646410,MGI:2138302)
chr1	159059225	159132350	1q22	1q23.1-q23.2	604578	AIM2	Absent in melanoma 2	AIM2	1.636	9447	ENSG00000163568			A_other	Aim2 (MGI:2686159)
chr1	159171591	159203312	1q21.2-q22	1q23.2	609743	CADM3, IGSF4B, TSLL1, NECL1, SYNCAM3	Cell adhesion molecule 3	CADM3	0.355	57863	ENSG00000162706			A_other	Cadm3 (MGI:2137858)
chr1	159283574	159308201	1q23	1q23.2	147140	FCER1A	Fc IgE receptor, alpha polypeptide	FCER1A	1.368	2205	ENSG00000179639			A_other	Fcer1a (MGI:95494)
chr1	159587825	159588864	1q21-q23	1q23.2	104770	APCS, SAP	Amyloid P component, serum	APCS	1.83	325	ENSG00000132703	probably close to CRP	{?Amyloidosis, secondary, susceptibility to} (1)	A_other	Apcs (MGI:98229)
chr1	159712288	159714588	1q21-q23	1q23.2	123260	CRP	C-reactive protein	CRP	1.921	1401	ENSG00000132693			A_other	Crp (MGI:88512)
chr1	159780961	159782542	1q23	1q23.2	618361	DUSP23, DUSP25, LDP3, VHZ	Dual-specificity phosphatase 23	DUSP23	1.692	54935	ENSG00000158716			A_other	Dusp23 (MGI:1915690)
chr1	159826688	159837496	1q21	1q23.2	606620	SLAMF8, BLAME	SLAM family, member 8	SLAMF8	1.193	56833	ENSG00000158714			A_other	Slamf8 (MGI:1921998)
chr1	159918110	159925506	1q21-q25	1q23.2	604634	TAGLN2	Transgelin 2	TAGLN2	0.934	8407	ENSG00000158710			A_other	Tagln2 (MGI:1312985)
chr1	159927040	159945660	1q22-q23	1q23.2	609738	IGSF9, KIAA1355	Immunoglobulin superfamily, member 9	IGSF9	0.705	57549	ENSG00000085552			A_other	Igsf9 (MGI:2135283)
chr1	160024952	160031989	1q23.2	1q23.2	610273	PIGM	Phosphatidylinositol glycan, class M	PIGM	1.254	93183	ENSG00000143315		Glycosylphosphatidylinositol deficiency, 610293 (3), Autosomal recessive	AR	Pigm (MGI:1914806)
chr1	160037466	160070159	1q23.2	1q23.2	602208	KCNJ10, SESAME	Potassium inwardly-rectifying channel, subfamily J, member 10	KCNJ10	0.761	3766	ENSG00000177807		Enlarged vestibular aqueduct, digenic, 600791 (3), Autosomal recessive; SESAME syndrome, 612780 (3), Autosomal recessive	AR	Kcnj10 (MGI:1194504)
chr1	160081537	160090562	1q23.2	1q23.2	600932	KCNJ9, GIRK3	Potassium inwardly-rectifying channel, subfamily J, member 9	KCNJ9	0.618	3765	ENSG00000162728			A_other	Kcnj9 (MGI:108007)
chr1	160091338	160099441	1q23.1	1q23.2	606644	IGSF8, PGRL, CD81P3	Immunoglobulin superfamily, member 8	IGSF8	1.052	93185	ENSG00000162729			A_other	Igsf8 (MGI:2154090)
chr1	160115758	160143590	1q21-q23	1q23.2	182340	ATP1A2, FHM2, MHP2	ATPase, Na+K+ transporting, alpha-2 polypeptide	ATP1A2	0.495	477	ENSG00000018625		Alternating hemiplegia of childhood 1, 104290 (3), Autosomal dominant; Migraine, familial basilar, 602481 (3), Autosomal dominant; Migraine, familial hemiplegic, 2, 602481 (3), Autosomal dominant	AD	Atp1a2 (MGI:88106)
chr1	160151602	160186979	1q21-q32	1q23.2	607321	ATP1A4, ATP1AL2	ATPase, Na+/K+ transporting, alpha-4 polypeptide	ATP1A4	0.938	480	ENSG00000132681			A_other	Atp1a4 (MGI:1351335)
chr1	160190574	160201885	1q21	1q23.2	114250	CASQ1, VMCQA	Calsequestrin, fast-twitch, skeletal muscle-1	CASQ1	1.576	844	ENSG00000143318		Myopathy, vacuolar, with CASQ1 aggregates, 616231 (3), Autosomal dominant	AD	Casq1 (MGI:1309468)
chr1	160205383	160215375	1q21.1	1q23.2	603434	PEA15, HMAT1, PED	Phosphoprotein enriched in astrocytes, 15kD	PEA15	0.576	8682	ENSG00000162734			A_other	Pea15a (MGI:104799)
chr1	160215719	160262548	1q23.2	1q23.2	615820	DCAF8, WDR42A, GAN2	DDB1- and CUL4-associated factor 8	DCAF8	0.201	50717	ENSG00000132716	mutation identified in 1 GAN2 family	?Giant axonal neuropathy 2, autosomal dominant, 610100 (3), Autosomal dominant	AD	Dcaf8 (MGI:91860)
chr1	160276806	160285150	1q22	1q23.2	600279	PEX19, PXF, HK33, D1S2223E, PBD12A	Peroxisome biogenesis factor 19 (peroxisomal farnesylated protein)	PEX19	0.935	5824	ENSG00000162735		Peroxisome biogenesis disorder 12A (Zellweger), 614886 (3), Autosomal recessive	AR	Pex19 (MGI:1334458)
chr1	160288593	160343249	1q23-q25	1q23.2	601924	COPA, AILJK	Coatomer protein complex, subunit alpha	COPA	0.105	1314	ENSG00000122218		{Autoimmune interstitial lung, joint, and kidney disease}, 616414 (3), Autosomal dominant	AD	Copa (MGI:1334462)
chr1	160343327	160358948	1q22-q23	1q23.2	605254	NCSTN	Nicastrin	NCSTN	0.234	23385	ENSG00000162736		Acne inversa, familial, 1, 142690 (3), Autosomal dominant	AD	Ncstn (MGI:1891700)
chr1	160367070	160372845	1q22	1q23.2	162360	NHLH1, HEN1	Nescient helix loop helix 1	NHLH1	1.315	4807	ENSG00000171786	closely linked to Sap in mouse		A_other	Nhlh1 (MGI:98481)
chr1	160400563	160428673	1q21-q23	1q23.2	600533	VANGL2, LTAP	VANGL planar cell polarity protein 2	VANGL2	0.387	57216	ENSG00000162738		Neural tube defects, 182940 (3), Autosomal dominant	AD	Vangl2 (MGI:2135272)
chr1	160485029	160523262	1q23.1	1q23.2-q23.3	606446	SLAMF6, NTBA	SLAM family, member 6	SLAMF6	0.679	114836	ENSG00000162739			A_other	Slamf6 (MGI:1353620)
chr1	160541097	160579514	1q23.3	1q23.3	604513	CD84, SLAMF5	CD84 antigen	CD84	1.317	8832	ENSG00000066294			A_other	Cd84 (MGI:1336885)
chr1	160608105	160647280	1q22-q23	1q23.3	603492	SLAMF1, SLAM, CDW150, CD150	SLAM family, member 1	SLAMF1	0.799	6504	ENSG00000117090			A_other	Slamf1 (MGI:1351314)
chr1	160678745	160711835	1q21.3-q22	1q23.3	109530	CD48, BCM1, BLAST1	CD48 antigen (B-cell membrane protein)	CD48	1.489	962	ENSG00000117091			A_other	Cd48 (MGI:88339)
chr1	160739056	160754820	1q23-q24	1q23.3	606625	SLAMF7, CRACC, CS1	SLAM family, member 7	SLAMF7	0.708	57823	ENSG00000026751			A_other	Slamf7 (MGI:1922595)
chr1	160796111	160828255	1q21.3-q22	1q23.3	600684	LY9	T-lymphocyte surface antigen Ly-9	LY9	1.112	4063	ENSG00000122224	within 410kb of CD48		A_other	Ly9 (MGI:96885)
chr1	160830159	160862891	1q22	1q23.3	605554	CD244, NAIL, NKR2B4, SLAMF4	CD244 antigen	CD244	0.577	51744	ENSG00000122223		{Rheumatoid arthritis, susceptibility to}, 180300 (3)	A_other	Cd244a (MGI:109294)
chr1	160876539	160885179	1q21.3-q22	1q23.3	609873	ITLN1, INTL, LFR, HL1	Intelectin 1	ITLN1	1.074	55600	ENSG00000179914			A_other	Itlnb,Itln1 (MGI:3057189,MGI:1333831)
chr1	160945019	160957377	1q21.3-q22	1q23.3	609874	ITLN2, HL2	Intelectin 2	ITLN2	1.119	142683	ENSG00000158764			A_other	Itln1 (MGI:1333831)
chr1	160995210	161021151	1q21.2-q21.3	1q23.3	605721	F11R, JAM1	F11 receptor (junctional adhesion molecule 1)	F11R	1.01	50848	ENSG00000158769			A_other	F11r (MGI:1321398)
chr1	161037630	161038963	1q23.3	1q23.3	616041	TSTD1, KAT	Thiosulfate sulfurtransferase (rhodanese)-like domain-containing protein 1	TSTD1	0.976	100131187	ENSG00000215845			A_other	Tstd1 (MGI:3648482)
chr1	161039250	161045976	1q22-q23	1q23.3	191523	USF1, HYPLIP1	Upstream transcription factor 1	USF1	0.585	7391	ENSG00000158773		{Hyperlipidemia, familial combined, susceptibility to}, 602491 (3)	A_other	Usf1 (MGI:99542)
chr1	161046941	161069970	1q23.3	1q23.3	614264	ARHGAP30	RHO GTPase-activating protein 30	ARHGAP30	0.209	257106	ENSG00000186517			A_other	Arhgap30 (MGI:2684948)
chr1	161098360	161100345	1q23.3	1q23.3	617375	KLHDC9, KARCA1	Kelch domain-containing protein 9	KLHDC9	1.526	126823	ENSG00000162755			A_other	Klhdc9 (MGI:1916124)
chr1	161100555	161118042	1q23.3	1q23.3	613466	PFDN2	Prefoldin 2	PFDN2	0.719	5202	ENSG00000143256			A_other	Pfdn2 (MGI:1276111)
chr1	161118091	161125445	1q21-q22	1q23.3	604618	NIT1	Nitrilase 1	NIT1	1.085	4817	ENSG00000158793			A_other	Nit1 (MGI:1350916)
chr1	161120973	161132782	1q23.3	1q23.3	606841	DEDD, DEFT	Death effector domain-containing protein	DEDD	0.329	9191	ENSG00000158796			A_other	Dedd (MGI:1333874)
chr1	161132702	161158855	1q23.3	1q23.3	610554	UFC1, NEDSG	Ubiquitin-fold modifier-conjugating enzyme 1	UFC1	0.905	51506	ENSG00000143222		Neurodevelopmental disorder with spasticity and poor growth, 618076 (3), Autosomal recessive	AR	Ufc1 (MGI:1913405)
chr1	161159486	161165751	1q22	1q23.3	604729	USP21, USP23	Ubiquitin-specific protease 21	USP21	0.504	27005	ENSG00000143258			A_other	Usp21 (MGI:1353665)
chr1	161165823	161178276	1q22	1q23.3	600923	PPOX	Protoporphyrinogen oxidase	PPOX	0.573	5498	ENSG00000143224		Porphyria variegata, 176200 (3), Autosomal dominant	AD	Ppox (MGI:104968)
chr1	161171309	161185006	1q23	1q23.3	604014	B4GALT3	Beta-1,4-galactosyltransferase 3	B4GALT3	0.642	8703	ENSG00000158850			A_other	B4galt3 (MGI:1928767)
chr1	161184301	161202338	1q21-q23	1q23.3	603876	ADAMTS4	ADAM metallopeptidase with thrombospondin type 1 motif 4 (aggrecanase 1)	ADAMTS4	0.71	9507	ENSG00000158859			A_other	Adamts4 (MGI:1339949)
chr1	161197416	161214394	1q23	1q23.3	602985	NDUFS2, MC1DN6	NADH-ubiquinone oxidoreductase core subunit S2	NDUFS2	0.56	4720	ENSG00000158864		Mitochondrial complex I deficiency, nuclear type 6, 618228 (3), Autosomal recessive	AR	Ndufs2 (MGI:2385112)
chr1	161215294	161219244	1q23	1q23.3	147139	FCER1G	Fc fragment of IgE, high affinity I, receptor for, gamma polypeptide	FCER1G	0.607	2207	ENSG00000158869	probably on 1q close to CD32		A_other	Fcer1g (MGI:95496)
chr1	161222291	161223627	1q21-q23	1q23.3	107670	APOA2	Apolipoprotein A-II	APOA2	1.718	336	ENSG00000158874		Apolipoprotein A-II deficiency (3); {Hypercholesterolemia, familial, modifier of}, 143890 (3), Autosomal dominant, Autosomal recessive	ADR	Apoa2 (MGI:88050)
chr1	161229665	161238622	1q23.1	1q23.3	603881	NR1I3, CAR, MB67	Nuclear receptor subfamily 1, group I, member 3	NR1I3	1.154	9970	ENSG00000143257			A_other	Nr1i3 (MGI:1346307)
chr1	161303593	161309968	1q22	1q23.3	159440	MPZ, CMT1B, CMTDID, DSS, CHN2	Myelin protein zero	MPZ	0.638	4359	ENSG00000158887		Charcot-Marie-Tooth disease, type 2I, 607677 (3), Autosomal dominant; Dejerine-Sottas disease, 145900 (3), Autosomal dominant, Autosomal recessive; Charcot-Marie-Tooth disease, type 1B, 118200 (3), Autosomal dominant; Roussy-Levy syndrome, 180800 (3), Autosomal dominant; Charcot-Marie-Tooth disease, dominant intermediate D, 607791 (3), Autosomal dominant; Hypomyelinating neuropathy, congenital, 2…	ADR	Mpz (MGI:103177)
chr1	161314380	161375339	1q21	1q23.3	602413	SDHC, PGL3	Succinate dehydrogenase complex, subunit C, integral membrane protein, 15kD	SDHC	1.256	6391	ENSG00000143252		Paragangliomas 3, 605373 (3), Autosomal dominant; Paraganglioma and gastric stromal sarcoma, 606864 (3); Gastrointestinal stromal tumor, 606764 (3), Autosomal dominant, Isolated cases	AD	Sdhc (MGI:1913302)
chr1	161505429	161524047	1q21-q23	1q23.3	146790	FCGR2A, IGFR2, CD32	Fc fragment of IgG receptor IIa	FCGR2A	1.346	2212	ENSG00000143226	FCG2 and FCG3 within 250kb	{Malaria, severe, susceptibility to}, 611162 (3); {Pseudomonas aeruginosa, susceptibility to chronic infection by, in cystic fibrosis}, 219700 (3), Autosomal recessive; {Lupus nephritis, susceptibility to}, 152700 (3), Autosomal dominant	ADR	Fcgr3,Fcgr2b (MGI:95499,MGI:95500)
chr1	161524539	161526893	1q	1q23.3	140555	HSPA6	Heat-shock 70kD protein-6 (HSP70B')	HSPA6	1.384	3310	ENSG00000173110			A_other
chr1	161541758	161550736	1q23	1q23.3	146740	FCGR3A, CD16, IGFR3, IMD20	Fc fragment of IgG receptor IIIa	FCGR3A	1.496	2214	ENSG00000203747	FCGR2A and FCGR3A within 250kb antigen	Immunodeficiency 20, 615707 (3), Autosomal recessive	AR	Fcgr4 (MGI:2179523)
chr1	161623195	161631962	1q23	1q23.3	610665	FCGR3B	Fc fragment of IgG receptor IIIb	FCGR3B	1.651	2215	ENSG00000162747			A_other	Fcgr4 (MGI:2179523)
chr1	161647242	161678653	1q22	1q23.3	604590	FCGR2B, CD32	Fc fragment of IgG receptor Ia	FCGR2B	0.634	2213	ENSG00000072694		{Systemic lupus erythematosus, susceptibility to}, 152700 (3), Autosomal dominant; {Malaria, resistance to}, 611162 (3)	AD	Fcgr2b (MGI:95499)
chr1	161707021	161714351	1q23	1q23.3	606891	FREB	Fc receptor homolog expressed in B cells	FCRLA	1.427	84824	ENSG00000132185			A_other	Fcrla (MGI:2138647)
chr1	161721543	161728142	1q23.3	1q23.3	609251	FCRLB, FCRL2, FREB2, FCRY	Fc receptor-like protein B	FCRLB	1.497	127943	ENSG00000162746			A_other	Fcrlb (MGI:3576487)
chr1	161749785	161757237	1q21-q22	1q23.3	604835	DUSP1, YVH1	Dual-specificity phosphatase 12	DUSP12	0.894	11266	ENSG00000081721			A_other	Dusp12 (MGI:1890614)
chr1	161766319	161964069	1q22-q23	1q23.3	605537	ATF6, ACHM7	Activating transcription factor-6	ATF6	0.698	22926	ENSG00000118217		Achromatopsia 7, 616517 (3), Autosomal recessive	AR	Atf6 (MGI:1926157)
chr1	162069690	162370474	1q23.3	1q23.3	605551	NOS1AP, CAPON, KIAA0464, NPHS22	Nitric oxide synthase 1 (neuronal) adaptor protein	NOS1AP	0.423	9722	ENSG00000198929		Nephrotic syndrome, type 22, 619155 (3), Autosomal recessive	AR	Nos1ap (MGI:1917979)
chr1	162395267	162412135	1q22	1q23.3	608510	SH2D1B, EAT2	SH2 domain-containing 1B	SH2D1B	1.149	117157	ENSG00000198574			A_other	Sh2d1b1,Sh2d1b2 (MGI:3622649,MGI:1349420)
chr1	162497173	162529630	1q23.1	1q23.3	608849	KIS	Kinase-interacting stathmin	UHMK1	0.406	127933	ENSG00000152332			A_other	Uhmk1 (MGI:1341908)
chr1	162561530	162599836	1q23.3	1q23.3	602862	UAP1, SPAG2	ADP-N-acetylglucosamine pyrophosphorylase 1	UAP1	0.538	6675	ENSG00000117143			A_other	Uap1 (MGI:1334459)
chr1	162630862	162787404	1q12-qter	1q23.3	191311	DDR2, NTRKR3, TKT, WRCN	Discoidin domain receptor family, member 2	DDR2	0.376	4921	ENSG00000162733		Warburg-Cinotti syndrome, 618175 (3), Autosomal dominant; Spondylometaepiphyseal dysplasia, short limb-hand type, 271665 (3), Autosomal recessive	ADR	Ddr2 (MGI:1345277)
chr1	162790701	162812822	1q23.3	1q23.3	606756	HSD17B7	17-beta-hydroxysteroid dehydrogenase VII	HSD17B7	1.16	51478	ENSG00000132196			A_other	Hsd17b7 (MGI:1330808)
chr1	163068870	163076801	1q23.3	1q23.3	602516	RGS4	Regulator of G protein signaling 4	RGS4	1.44	5999	ENSG00000117152			A_other	Rgs4 (MGI:108409)
chr1	163142298	163321734	1q23	1q23.3	603276	RGS5	Regulator of G protein signaling-5	RGS5	1.345	8490	ENSG00000143248		[Blood pressure regulation QTL], 145500 (2), Multifactorial	A_other	Rgs5 (MGI:1098434)
chr1	163321947	163355763	1q23	1q23.3	611772	NUF2, NUF2R, CDCA1	NUF2 component of NDC80 kinetochore complex	NUF2	0.713	83540	ENSG00000143228			A_other	Nuf2 (MGI:1914227)
chr1	164559183	164886046	1q23	1q23.3	176310	PBX1, CAKUHED	Pre-B cell leukemia transcription factor-1	PBX1	0.255	5087	ENSG00000185630	pseudogene PBXP1 on chr.3	Congenital anomalies of kidney and urinary tract syndrome with or without hearing loss, abnormal ears, or developmental delay, 617641 (3), Autosomal dominant	AD	Pbx1 (MGI:97495)
chr1	165201866	165356714	1q22-q23	1q23.3	600298	LMX1A, LMX1, DFNA7	LIM homeo box transcription factor-1, alpha	LMX1A	0.274	4009	ENSG00000162761		Deafness, autosomal dominant 7, 601412 (3), Autosomal dominant	AD	Lmx1a (MGI:1888519)
chr1	165400921	165445125	1q22-q23	1q23.3	180247	RXRG	Retinoid X receptor, gamma	RXRG	0.461	6258	ENSG00000143171			A_other	Rxrg (MGI:98216)
chr1	165543999	165563956	1q24.1	1q24.1	615218	LRRC52	Leucine-rich repeat-containing protein 52	LRRC52	1.662	440699	ENSG00000162763			A_other	Lrrc52 (MGI:1924118)
chr1	165631233	165656135	1q23	1q24.1	604564	MGST3	Glutatione S-transferase, microsomal, 3	MGST3	1.253	4259	ENSG00000143198			A_other	Mgst3 (MGI:1913697)
chr1	165662215	165698561	1q22-q23	1q24.1	602733	ALDH9A1, ALDH9, E3	Aldehyde dehydrogenase 9 family, member A1	ALDH9A1	1.138	223	ENSG00000143149			A_other	Aldh9a1 (MGI:1861622)
chr1	165724290	165768921	1q24.1	1q24.1	614123	TMCO1, CFSMR	Transmembrane and coiled-coil domains protein 1	TMCO1	1.362	54499	ENSG00000143183		Craniofacial dysmorphism, skeletal anomalies, and mental retardation syndrome, 213980 (3), Autosomal recessive	AR	Tmco1 (MGI:1921173)
chr1	165827613	165911617	1q22-q23.2	1q24.1	609329	UCK2, TSA903	Uridine/cytidine kinase 2	UCK2	0.487	7371	ENSG00000143179			A_other	Uck2 (MGI:1931744)
chr1	166856509	166876263	1q24-q25	1q24.1	612763	TADA1L, STAF42	Transcriptional adaptor 1-like	TADA1	0.603	117143	ENSG00000152382			A_other	Tada1 (MGI:1196415)
chr1	166908186	166975539	1q24.1	1q24.1	618081	ILDR2	Immunoglobulin-like domain-containing receptor 2	ILDR2	0.335	387597	ENSG00000143195			A_other	Ildr2 (MGI:1196370)
chr1	166921120	167022213	1q24.1	1q24.1	611368	MAEL	Maelstrom, Drosophila, homolog of	MAEL	0.604	84944	ENSG00000143194			A_other	Mael (MGI:2138453)
chr1	167052835	167090391	1q24.1	1q24.1	602171	GPA33	Glycoprotein A33	GPA33	1.069	10223	ENSG00000143167			A_other	Gpa33 (MGI:1891703)
chr1	167220877	167427344	1q22-q23	1q24.2	164175	OTF1, OCT1	Octamer-binding transcription factor-1	POU2F1	0.343	5451	ENSG00000143190			A_other	Pou2f1 (MGI:101898)
chr1	167430639	167518541	1q22-q23	1q24.2	186780	CD247, CD3Z, TCRZ, IMD25	CD247 antigen	CD247	0.824	919	ENSG00000198821	mutation identified in one IMD25 patient	?Immunodeficiency 25, 610163 (3), Autosomal recessive	AR	Cd247 (MGI:88334)
chr1	167541012	167553761	1q24.2	1q24.2	618055	CREG1	Cellular repressor of E1A-stimulated genes 1	CREG1	1.511	8804	ENSG00000143162			A_other	Creg1 (MGI:1344382)
chr1	167630231	167708695	1q24	1q24.2	610579	RCSD1, CAPZIP	RCSD domain-containing protein 1	RCSD1	0.616	92241	ENSG00000198771			A_other	Rcsd1 (MGI:2676394)
chr1	167721981	167791918	1q24	1q24.2	604376	MPZL1, PZR	Myelin protein zero-like 1	MPZL1	0.748	9019	ENSG00000197965			A_other	Mpzl1 (MGI:1915731)
chr1	167809079	167916388	1q24	1q24.2	605205	ADCY10, SAC, HCA2	Adenylyl cyclase 10, soluble	ADCY10	1.034	55811	ENSG00000143199		{Hypercalciuria, absorptive, susceptibility to}, 143870 (3), Autosomal dominant	AD	Adcy10 (MGI:2660854)
chr1	167916674	167937071	1q24.2	1q24.2	614737	MPC2, BRP44	Mitochondrial pyruvate carrier 2	MPC2	0.634	25874	ENSG00000143158			A_other	Mpc2 (MGI:1917706)
chr1	167936238	168075835	1q24.2	1q24.2	610494	DCAF6, IQWD1, NRIP	DDB1 and CUL4 associated factor 6	DCAF6	0.384	55827	ENSG00000143164			A_other	Dcaf6 (MGI:1921356)
chr1	168079541	168137666	1q24.2	1q24.2	612250	GPR161	G protein-coupled receptor 161	GPR161	0.786	23432	ENSG00000143147			A_other	Gpr161 (MGI:2685054)
chr1	168178961	168202108	1q23.2	1q24.2	611807	TIPRL, TIP41, TIP	TIP41-like protein	TIPRL	0.338	261726	ENSG00000143155			A_other	Tiprl (MGI:1915087)
chr1	168280876	168314425	1q23-q24	1q24.2	604614	TBX19	T-box 19	TBX19	0.979	9095	ENSG00000143178		Adrenocorticotropic hormone deficiency, 201400 (3), Autosomal recessive	AR	Tbx19 (MGI:1891158)
chr1	168540767	168543996	1q23	1q24.2	604828	XCL2, SCYC2, SCM1B	Chemokine, C motif, ligand 2	XCL2	1.785	6846	ENSG00000143185			A_other	Xcl1 (MGI:104593)
chr1	168574127	168582068	1q23	1q24.2	600250	XCL1, SCYC1, SCM1, LTN, LPTN	Chemokine, C motif, ligand 1 (lymphotactin)	XCL1	1.866	6375	ENSG00000143184			A_other	Xcl1 (MGI:104593)
chr1	168695467	168729205	1q12-q23	1q24.2	125597	DPT	Dermatopontin	DPT	1.228	1805	ENSG00000143196			A_other	Dpt (MGI:1928392)
chr1	169106689	169132718	1q22-q25	1q24.2	182330	ATP1B1	ATPase, Na+K+ transporting, beta-1 polypeptide	ATP1B1	0.153	481	ENSG00000143153		[Blood pressure regulation QTL], 145500 (2), Multifactorial	A_other	Atp1b1 (MGI:88108)
chr1	169132530	169367796	1q24	1q24.2	613465	NME7, MN23H7	NME/NM23 family, member 7	NME7	0.909	29922	ENSG00000143156			A_other	Nme7 (MGI:2449121)
chr1	169463908	169485969	1q23.3	1q24.2	603941	SLC19A2, THTR1, TRMA, THMD1	Solute carrier family 19 (thiamine transporter), member 2	SLC19A2	0.764	10560	ENSG00000117479		Thiamine-responsive megaloblastic anemia syndrome, 249270 (3), Autosomal recessive	AR	Slc19a2 (MGI:1928761)
chr1	169511950	169586629	1q23	1q24.2	612309	F5, THPH2, RPRGL1	Coagulation factor V (proaccelerin, labile factor)	F5	0.562	2153	ENSG00000198734	Order: F5-GRMP-LYAM1-ELAM1 in 300kb segment	{Pregnancy loss, recurrent, susceptibility to, 1}, 614389 (3), Autosomal dominant; {Thrombophilia, susceptibility to, due to factor V Leiden}, 188055 (3), Autosomal dominant; {Budd-Chiari syndrome}, 600880 (3), Autosomal recessive; Thrombophilia due to activated protein C resistance, 188055 (3), Autosomal dominant; {Stroke, ischemic, susceptibility to}, 601367 (3), Multifactorial; Factor V defici…	ADR	F5 (MGI:88382)
chr1	169588848	169630124	1q23-q25	1q24.2	173610	SELP, GRMP	Selectin P (granulocyte membrane protein, 140kD; antigen CD62)	SELP	1.319	6403	ENSG00000174175	in same 300kb segment as LYAM1, ELAM1		A_other	Selp (MGI:98280)
chr1	169690666	169711619	1q23-q25	1q24.2	153240	SELL, LYAM1, LAM1, LNHR	Selectin L (lymphocyte adhesion molecule 1)	SELL	1.01	6402	ENSG00000188404			A_other	Sell (MGI:98279)
chr1	169722639	169734078	1q23-q25	1q24.2	131210	SELE, ELAM1	Selectin E (endothelial leukocyte adhesion molecule-1)	SELE	0.86	6401	ENSG00000007908			A_other	Sele (MGI:98278)
chr1	169792523	169794906	1q24.2	1q24.2	615255	METTL18, C1orf156	Methyltransferase-like 18	METTL18	1.388	92342	ENSG00000171806			A_other	Mettl18 (MGI:1917212)
chr1	169849630	169894266	1q24.2	1q24.2	608192	SCYL3, PACE1	SCY1-like 3, S. cerevisiae, homolog of	SCYL3	0.421	57147	ENSG00000000457			A_other	Scyl3 (MGI:1921385)
chr1	169921325	170085202	1q24.2	1q24.2	601836	KIFAP3, SMAP	Kinesin-associated protein 3	KIFAP3	0.543	22920	ENSG00000075945			A_other	Kifap3 (MGI:107566)
chr1	170532133	170553833	1q24.2	1q24.2	607983	GORAB, SCYL1BP1, NTKLBP1, GO	Golgin, RAB6-interacting	GORAB	0.987	92344	ENSG00000120370		Geroderma osteodysplasticum, 231070 (3), Autosomal recessive	AR	Gorab (MGI:2138271)
chr1	170662727	170739420	1q24	1q24.2	167420	PRRX1, PMX1, PHOX1, AGOTC	Paired-related homeobox gene 1	PRRX1	0.659	5396	ENSG00000116132		Agnathia-otocephaly complex, 202650 (3), Autosomal dominant, Autosomal recessive	ADR	Prrx1 (MGI:97712)
chr1	171090872	171117818	1q23-q25	1q24.3	136132	FMO3, TMAU	Flavin-containing monooxygenase 3	FMO3	1.584	2328	ENSG00000007933		Trimethylaminuria, 602079 (3), Autosomal recessive	AR	Fmo3 (MGI:1100496)
chr1	171185207	171212685	1q23-q25	1q24.3	603955	FMO2	Flavin-containing monooxygenase 2, pulmonary	FMO2	1.06	2327	ENSG00000094963	probably cluster of FMO genes at 1q23-q25		A_other	Fmo2 (MGI:1916776)
chr1	171248472	171285977	1q23-q25	1q24.3	136130	FMO1	Flavin-containing monooxygenase 1, fetal liver	FMO1	1.093	2326	ENSG00000010932			A_other	Fmo1 (MGI:1310002)
chr1	171314130	171342083	1q23-q25	1q24.3	136131	FMO4	Flavin-containing monooxygenase 2, adult liver	FMO4	1.175	2329	ENSG00000076258			A_other	Fmo4 (MGI:2429497)
chr1	171485495	171593510	1q24.3	1q24.3	617373	PRRC2C, KIAA1096	Proline-rich coiled-coil protein 3C	PRRC2C	0.121	23215	ENSG00000117523			A_other	Prrc2c (MGI:1913754)
chr1	171635416	171652687	1q24.3-q25.2	1q24.3	601652	MYOC, TIGR, GLC1A, JOAG, GPOA	Myocilin (trabecular meshwork-induced glucocorticoid response protein)	MYOC	1.253	4653	ENSG00000034971		Glaucoma 1A, primary open angle, 137750 (3), Autosomal dominant	AD	Myoc (MGI:1202864)
chr1	171700159	171742843	1q24-q25	1q24.3	606909	VAMP24	Vesicle-associated membrane protein 4	VAMP4	0.77	8674	ENSG00000117533			A_other	Vamp4 (MGI:1858730)
chr1	171781659	171797715	1q24.3	1q24.3	617987	EEF1AKNMT, METTL13, FEAT, KIAA0859, DFNB26M	EEF1A lysine and N-terminal methyltransferase	METTL13	0.889	51603	ENSG00000010165	mutation identified in 1 family	?{Deafness, autosomal recessive 26, modifier of}, 605429 (3), Autosomal dominant	ADR	Eef1aknmt (MGI:1918699)
chr1	171841494	172418465	1q24.3	1q24.3	611445	DNM3, KIAA0820	Dynamin 3	DNM3	0.483	26052	ENSG00000197959			A_other	Dnm3 (MGI:1341299)
chr1	172441456	172444068	1q23-q25	1q24.3	601730	PIGC, GPI2, GPIBD16, MRT62	Phosphatidylinositol glycan, class C	PIGC	1.056	5279	ENSG00000135845		Glycosylphosphatidylinositol biosynthesis defect 16, 617816 (3), Autosomal recessive	AR	Pigc (MGI:1914542)
chr1	172532348	172611832	1q24	1q24.3	619434	SUCO, C1orf9	SUN domain-containing ossification factor	SUCO	0.303	51430	ENSG00000094975			A_other
chr1	172659102	172666875	1q23	1q24.3	134638	FASLG, TNFSF6, APT1LG1, FASL, ALPS1B	Fas ligand (TNF superfamily, member 6)	FASLG	0.716	356	ENSG00000117560		Autoimmune lymphoproliferative syndrome, type IB, 601859 (3), Autosomal dominant; {Lung cancer, susceptibility to}, 211980 (3), Autosomal dominant, Somatic mutation	AD	Fasl (MGI:99255)
chr1	173039201	173050940	1q23	1q25.1	603898	TNFSF18, AITRL, GITRL	Tumor necrosis factor ligand superfamily, member 18	TNFSF18	1.627	8995	ENSG00000120337			A_other	Tnfsf18 (MGI:2673064)
chr1	173183728	173462207	1q25	1q25.1	603594	TNFSF4, GP34, OX4OL	Tumor necrosis factor ligand superfamily, member 4	TNFSF4	1.675	7292	ENSG00000117586		{Myocardial infarction, susceptibility to}, 608446 (3)	A_other	Tnfsf4 (MGI:104511)
chr1	173477334	173488814	1q25.1	1q25.1	602316	PRDX6	Peroxiredoxin 6	PRDX6	1.595	9588	ENSG00000117592			A_other	Prdx6b,Prdx6 (MGI:894320,MGI:1336888)
chr1	173608335	173705429	1q25.1	1q25.1	618712	ANKRD45	Ankyrin repeat domain-containing protein 45	ANKRD45	1.03	339416	ENSG00000183831			A_other	Ankrd45 (MGI:1921094)
chr1	173714911	173786825	1q25.1	1q25.1	617679	KLHL20, KLEIP, KLHLX	Kelch-like 20	KLHL20	0.511	27252	ENSG00000076321			A_other	Klhl20 (MGI:2444855)
chr1	173799549	173824882	1q25.1	1q25.1	611503	CENPL	Centromeric protein L	CENPL	0.628	91687	ENSG00000120334			A_other	Cenpl (MGI:1917704)
chr1	173824672	173858545	1q25.1	1q25.1	610956	DARS2, ASPRS. LBSL	Aspartyl-tRNA synthetase 2	DARS2	0.915	55157	ENSG00000117593		Leukoencephalopathy with brain stem and spinal cord involvement and lactate elevation, 611105 (3), Autosomal recessive	AR	Dars2 (MGI:2442510)
chr1	173903799	173917326	1q23-q25	1q25.1	107300	SERPINC1, AT3, AT3D, THPH7	Antithrombin III	SERPINC1	0.151	462	ENSG00000117601	~17cM distal to FY	Thrombophilia due to antithrombin III deficiency, 613118 (3), Autosomal dominant, Autosomal recessive	ADR	Serpinc1 (MGI:88095)
chr1	173931083	174022356	1q25.1	1q25.1	609424	RC3H1, KIAA2025, IMDSHY	Roquin	RC3H1	0.287	149041	ENSG00000135870	mutation identified in 1 IMDSHY patient	?Immune dysregulation and systemic hyperinflammation syndrome, 618998 (3)	A_other	Rc3h1 (MGI:2685397)
chr1	174447963	174449544	1q24	1q25.1	604106	GPR52	G protein-coupled receptor 52	GPR52	0.93	9293	ENSG00000203737			A_other	Gpr52 (MGI:3643278)
chr1	174999434	175012026	1q24-q25	1q25.1	606186	SIP	SIAH1-interacting protein	CACYBP	0.38	27101	ENSG00000116161			A_other	Cacybp (MGI:1270839)
chr1	175012957	175023424	1q23-q25	1q25.1	611978	MRPS14, COXPD38	Mitochondrial ribosomal protein S14	MRPS14	1.664	63931	ENSG00000120333	mutation identified in 1 COXPD38 patient	?Combined oxidative phosphorylation deficiency 38, 618378 (3), Autosomal recessive	AR	Mrps14 (MGI:1928141)
chr1	175067832	175148074	1q25.1	1q25.1	617472	TNN	Tenascin N	TNN	1.043	63923	ENSG00000120332			A_other	Tnn (MGI:2665790)
chr1	175156985	175193294	1q25.1	1q25.1	616696	KIAA0040	KIAA0040 gene	KIAA0040	1.532	9674	ENSG00000235750			A_other	4930523C07Rik (MGI:1914897)
chr1	175315193	175743701	1q24	1q25.1	601995	TNR	Tenascin R (restrictin, janusin)	TNR	0.336	7143	ENSG00000116147			A_other	Tnr (MGI:99516)
chr1	176855116	177164853	1q25	1q25.2	600904	ASTN1, ASTN	Astrotactin 1	ASTN1	0.212	460	ENSG00000152092			A_other	Astn1 (MGI:1098567)
chr1	177170889	177282421	1q24	1q25.2	619359	BRINP2	Bone morphogenetic protein/retinoic acid-inducible neural-specific protein 2	BRINP2	0.21	57795	ENSG00000198797			A_other	Brinp2 (MGI:2443333)
chr1	177928787	177984283	1q25.2	1q25.2	612855	SEC16B, LZTR2, RGPR, SEC16S	SEC16 homolog B, endoplasmic reticulum export factor	SEC16B	0.962	89866	ENSG00000120341			A_other	Sec16b (MGI:2148802)
chr1	178093728	178478878	1q25.2	1q25.2	606136	RASAL2, NGAP	Ras protein activator-like 2	RASAL2	0.335	9462	ENSG00000075391			A_other	Rasal2 (MGI:2443881)
chr1	178725232	178921841	1q25.2	1q25.2	617819	RALGPS2, FLJ10244	RAL guanine nucleotide exchange factor with PH domain and SH3 domain-binding motif 2	RALGPS2	0.408	55103	ENSG00000116191			A_other	Ralgps2 (MGI:1925505)
chr1	178849534	178871076	1q25.2	1q25.2	603874	ANGPTL1	Angiopoietin-like 1	ANGPTL1	1.273	9068	ENSG00000116194			A_other	Angptl1 (MGI:1919963)
chr1	179025803	179076566	1q25	1q25.2	611063	FAM20B	Family with sequence similarity 20, member B	FAM20B	0.913	9917	ENSG00000116199			A_other	Fam20b (MGI:2443990)
chr1	179082069	179095995	1q25-q31	1q25.2	607555	TOR3A, ADIR	Torsin family 3, member A (ATP-dependent interferon-responsive protein)	TOR3A	1.633	64222	ENSG00000186283			A_other	Tor3a (MGI:1353652)
chr1	179099329	179229692	1q24-q25	1q25.2	164690	ABL2, ABLL, ARG	ABL protooncogene 2, nonreceptor tyrosine kinase	ABL2	0.58	27	ENSG00000143322	fused with ETV6 in AML		A_other	Abl2 (MGI:87860)
chr1	179293718	179358679	1q25	1q25.2	102642	SOAT1, STAT, ACAT	Sterol O-acyltransferase 1 (acyl-Coenzyme A: cholesterol acyltransferase 1)	SOAT1	0.947	6646	ENSG00000057252			A_other	Soat1 (MGI:104665)
chr1	179550538	179575986	1q25-q31	1q25.2	604766	PDCN, NPHS2, SRN1	Podocin	NPHS2	1.175	7827	ENSG00000116218	modifies phenotype of NPHS1 mutations to FSGS	Nephrotic syndrome, type 2, 600995 (3), Autosomal recessive	AR	Nphs2 (MGI:2157018)
chr1	179591612	179691271	1q25.2	1q25.2	617748	TDRD5, TUDOR3	Tudor domain-containing protein 5	TDRD5	0.307	163589	ENSG00000162782			A_other	Tdrd5 (MGI:2684949)
chr1	179727762	179816197	1q24.3	1q25.2	611727	C1orf76, NDSP	Neuroblastoma-derived secretory protein	FAM163A	1.193	148753	ENSG00000143340			A_other	Fam163a (MGI:3618859)
chr1	179839975	179877802	1q24	1q25.2	614513	TOR1AIP2, LULL1	Torsin A-interacting protein 2	TOR1AIP2	1.396	163590	ENSG00000169905			A_other	Tor1aip2 (MGI:3582695)
chr1	179882284	179920075	1q24	1q25.2	614512	TOR1AIP1, LAP1, LAP1B, LGMD2Y	Torsin A-interacting protein 1	TOR1AIP1	0.907	26092	ENSG00000143337	mutation identified in 1 MRRSDC family	?Muscular dystrophy, autosomal recessive, with rigid spine and distal joint contractures, 617072 (3), Autosomal recessive	AR	Tor1aip1 (MGI:3582693)
chr1	179954772	180114874	1q25.2	1q25.2	617870	CEP350, CAP350, KIAA0480	Centrosomal protein 350	CEP350	0.184	9857	ENSG00000135837			A_other	Cep350 (MGI:1921331)
chr1	180154868	180204029	1q24	1q25.2	603120	QSOX1	Quiescin Q6 sulfhydryl oxidase 1	QSOX1	0.624	5768	ENSG00000116260			A_other	Qsox1 (MGI:1330818)
chr1	180228371	180278983	1q25	1q25.2	602146	LHX4, CPHD4	LIM homeo box gene 4	LHX4	0.686	89884	ENSG00000121454	fused to IGH in ALL	Pituitary hormone deficiency, combined, 4, 262700 (3), Autosomal dominant	AD	Lhx4 (MGI:101776)
chr1	180269662	180502576	1q25.3-q25.3	1q25.2-q25.3	616352	ACBD6	Acyl-CoA-binding domain-containing protein 6	ACBD6	1.129	84320	ENSG00000230124			A_other	Acbd6 (MGI:1919732)
chr1	180632021	180890278	1q25.1	1q25.3	605237	XPR1, SYG1, IBGC6	Xenotropic and polytropic retrovirus receptor	XPR1	0.156	9213	ENSG00000143324		Basal ganglia calcification, idiopathic, 6, 616413 (3), Autosomal dominant	AD	Xpr1 (MGI:97932)
chr1	180972724	181022916	1q25.3	1q25.3	603944	STX6	Syntaxin 6	STX6	0.749	10228	ENSG00000135823			A_other	Stx6 (MGI:1926235)
chr1	181033386	181061937	1q25.3	1q25.3	600764	MR1, HLALS	Major histocompatibility complex, class I-related	MR1	1.833	3140	ENSG00000153029			A_other	Mr1 (MGI:1195463)
chr1	181088699	181092899	1q25.3	1q25.3	607177	IER5	Immediate-early response gene 5	IER5	0.451	51278	ENSG00000162783			A_other	Ier5 (MGI:1337072)
chr1	181317711	181808083	1q25-q31	1q25.3	601013	CACNA1E, CACNL1A6, DEE69	Calcium channel, voltage-dependent, alpha 1E subunit	CACNA1E	0.124	777	ENSG00000198216		Developmental and epileptic encephalopathy 69, 618285 (3), Autosomal dominant	AD	Cacna1e (MGI:106217)
chr1	182378097	182391789	1q31	1q25.3	138290	GLUL, GLNS	Glutamate-ammonia ligase (glutamine synthase)	GLUL	0.185	2752	ENSG00000135821	pseudogene on chr.9	Glutamine deficiency, congenital, 610015 (3), Autosomal recessive	AR	Glul (MGI:95739)
chr1	182447875	182560596	1q25	1q25.3	611012	RGSL1	Regulator of G protein signaling-like 1	RGSL1	0.715	353299	ENSG00000121446			A_other	Rgsl1 (MGI:2685048)
chr1	182573633	182589284	1q25	1q25.3	180435	RNASEL, RNS4, PRCA1, HPC1	Ribonuclease L (2',5'-oligoisoadenylate synthetase-dependent)	RNASEL	1.133	6041	ENSG00000135828		Prostate cancer 1, 601518 (3), Autosomal dominant	AD	Rnasel (MGI:1098272)
chr1	182598622	182604388	1q25-q31	1q25.3	602514	RGS16	Regulator of G protein signaling-16	RGS16	1.601	6004	ENSG00000143333			A_other	Rgs16 (MGI:108407)
chr1	182789772	182830383	1q25	1q25.3	611412	NPL, C1orf13, C112	N-acetylneuraminate pyruvate lyase	NPL	1.137	80896	ENSG00000135838			A_other	Npl (MGI:1921341)
chr1	182839346	182887981	1q25	1q25.3	603115	DHX9, DDX9, NDHII	DExH-box helicase 9	DHX9	0.105	1660	ENSG00000135829			A_other	Dhx9 (MGI:108177)
chr1	183023419	183145591	1q31	1q25.3	150290	LAMC1, LAMB2	Laminin, gamma-1 (formerly LAMB2)	LAMC1	0.198	3915	ENSG00000135862	at least 3 genes, ?linked		A_other	Lamc1 (MGI:99914)
chr1	183186263	183245126	1q25-q31	1q25.3	150292	LAMC2, LAMNB2, LAMB2T	Laminin, gamma-2 (nicein, 100kD; kalinin, 105kD; BM600, 100kD)	LAMC2	0.648	3918	ENSG00000058085		Epidermolysis bullosa, junctional, non-Herlitz type, 226650 (3), Autosomal recessive; Epidermolysis bullosa, junctional, Herlitz type, 226700 (3), Autosomal recessive	AR	Lamc2 (MGI:99913)
chr1	183248236	183418379	1q25.3	1q25.3	608701	NMNAT2, PNAT2, KIAA0479	Nicotinamide nucleotide adenylyltransferase 2	NMNAT2	0.265	23057	ENSG00000157064			A_other	Nmnat2 (MGI:2444155)
chr1	183471992	183554192	1q25	1q25.3	610964	SMG7, EST1C, KIAA0250	SMG7 nonsense-mediated mRNA decay factor	SMG7	0.219	9887	ENSG00000116698			A_other	Smg7 (MGI:2682334)
chr1	183555561	183590913	1q25	1q25.3	608515	NCF2	Neutrophil cytosolic factor-2, 65kD	NCF2	0.743	4688	ENSG00000116701		Chronic granulomatous disease 2, autosomal recessive, 233710 (3), Autosomal recessive	AR	Ncf2 (MGI:97284)
chr1	183620845	183635782	1q25.3	1q25.3	604227	ARPC5, ARC16	Actin-related protein 2/3 complex, subunit 5	ARPC5	0.526	10092	ENSG00000162704			A_other	Arpc5 (MGI:1915021)
chr1	183636093	183928531	1q25.3	1q25.3	605667	RGL1, RGL	Ral guanine nucleotide dissociation stimulator-like 1	RGL1	0.32	23179	ENSG00000143344			A_other	Rgl1 (MGI:107484)
chr1	183646274	183653315	1q25.3	1q25.3	609908	APOBEC4	Apolipoprotein B mRNA-editing enzyme, catalytic polypeptide-like 4	APOBEC4	1.47	403314	ENSG00000173627			A_other	Apobec4 (MGI:1918531)
chr1	183929661	184037727	1q25.3	1q25.3	617533	COLGALT2, GLT25D2, KIAA0584	Collagen beta(1-0)galactosyltransferase 2	COLGALT2	0.915	23127	ENSG00000198756			A_other	Colgalt2 (MGI:2138232)
chr1	184051729	184097484	1q25	1q25.3	608756	TSEN15, SEN15, C1orf19, PCH2F	tRNA splicing endonuclease, subunit 15	TSEN15	0.796	116461	ENSG00000198860		Pontocerebellar hypoplasia, type 2F, 617026 (3), Autosomal recessive	AR	Tsen15 (MGI:1913887)
chr1	184690236	184754906	1q25.3	1q25.3	610214	EDEM3, C1orf22	Endoplasmic reticulum degradation-enhancing alpha-mannosidase-like protein 3	EDEM3	0.463	80267	ENSG00000116406			A_other	Edem3 (MGI:1914217)
chr1	185045429	185102602	1q25.3	1q25.3	608985	RNF2, RING2, RING1B, HIPI3, DING, BAP1	RING finger protein 2	RNF2	0.171	6045	ENSG00000121481			A_other	Rnf2 (MGI:1101759)
chr1	185118100	185157097	1q25	1q25.3	611673	TRMT1L, C1orf25, TRM1L	tRNA methyltransferase 1-like	TRMT1L	0.365	81627	ENSG00000121486			A_other	Trmt1l (MGI:1916185)
chr1	185292366	185317291	1q25.3	1q25.3	609209	IVNS1ABP, NS1BP, ND1, IMD70	Influenza virus NS1A protein-binding protein	IVNS1ABP	0.281	10625	ENSG00000116679		Immunodeficiency 70, 618969 (3), Autosomal dominant	AD	Ivns1abp (MGI:2152389)
chr1	185734390	186190948	1q24-q25	1q25.3-q31.1	608548	HMCN1, FBLN6, FIBL6, ARMD1	Hemicentin (fibulin 6)	HMCN1	0.483	83872	ENSG00000143341		{Macular degeneration, age-related, 1}, 603075 (3), Autosomal dominant	AD	Hmcn1 (MGI:2685047)
chr1	186296272	186314566	1q24-q25	1q31.1	604283	PRG4, CACP, MSF, SZP, HAPO	Proteoglycan 4 (megakaryocyte stimulating factor; hemangiopoietin)	PRG4	0.743	10216	ENSG00000116690		Camptodactyly-arthropathy-coxa vara-pericarditis syndrome, 208250 (3), Autosomal recessive	AR	Prg4 (MGI:1891344)
chr1	186311651	186375252	1q25	1q31.1	189940	TPR	Tumor potentiating region (translocated promoter region)	TPR	0.111	7175	ENSG00000047410	fused with MET in chemically induced tumor		A_other	Tpr (MGI:1922066)
chr1	186443565	186461113	1q25-q31.1	1q31.1	171490	PDC	Phosducin, pineal gland	PDC	1.418	5132	ENSG00000116703			A_other	Pdc (MGI:98090)
chr1	186671790	186680422	1q25.2-q25.3	1q31.1	600262	PTGS2	Prostaglandin-endoperoxide synthase 2 (prostaglandin G/H synthase and cyclooxygenase)	PTGS2	0.263	5743	ENSG00000073756			A_other	Ptgs2 (MGI:97798)
chr1	186828948	186988980	1q25	1q31.1	600522	PLA2G4A, PLA2G4, GURDP	Phospholipase A2, group IVA, cytosolic	PLA2G4A	0.587	5321	ENSG00000116711		Gastrointestinal ulceration, recurrent, with dysfunctional platelets, 618372 (3), Autosomal recessive	AR	Pla2g4a (MGI:1195256)
chr1	190097657	190477996	1q31.1	1q31.1	618390	BRINP3, FAM5C	Bone morphogenetic protein/retionoic acid-inducible neural-specific protein 3	BRINP3	0.45	339479	ENSG00000162670			A_other	Brinp3 (MGI:2443035)
chr1	192316991	192367284	1q31.2	1q31.2	612407	RGS21	Regulator of G protein signaling 21	RGS21	1.648	431704	ENSG00000253148			A_other	Rgs21 (MGI:3645243)
chr1	192575772	192580023	1q31	1q31.2	600323	RGS1, IER1, IR20	Regulator of G-protein signaling 1	RGS1	0.505	5996	ENSG00000090104			A_other	Rgs1 (MGI:1354694)
chr1	192809038	192812274	1q31	1q31.2	600861	RGS2, G0S8	G0 to G1 switch regulatory 8, 24kD	RGS2	1.417	5997	ENSG00000116741			A_other	Rgs2 (MGI:1098271)
chr1	193012253	193060139	1q32	1q31.2	610667	UCHL5, UCH37	Ubiquitin carboxyl-terminal hydrolase L5	UCHL5	0.672	51377	ENSG00000116750			A_other	Uchl5 (MGI:1914848)
chr1	193096464	193106113	1q31.2-q31.3	1q31.2	606820	GLRX2, GRX2	Glutaredoxin 2	GLRX2	1.621	51022	ENSG00000023572			A_other	Glrx2 (MGI:1916617)
chr1	193122030	193254814	1q25-q31	1q31.2	607393	CDC73, HRPT2, C1orf28	Cell division cycle 73	CDC73	0.188	79577	ENSG00000134371		Hyperparathyroidism, familial primary, 145000 (3), Autosomal dominant; Parathyroid adenoma with cystic changes, 145001 (3), Autosomal dominant; Parathyroid carcinoma, 608266 (3); Hyperparathyroidism-jaw tumor syndrome, 145001 (3), Autosomal dominant	AD	Cdc73 (MGI:2384876)
chr1	193178729	193186612	1q31	1q31.2	603018	B3GALT2, GLCT2	UDP-galactose:beta-N-acetylglucosamine beta-1,3-galactosyltransferase 2	B3GALT2	0.39	8707	ENSG00000162630			A_other	B3galt2 (MGI:1349461)
chr1	196225778	196608559	1q31.3	1q31.3	610044	KCNT2, SLICK, DEE57	Potassium channel, subfamily T, member 2	KCNT2	0.374	343450	ENSG00000162687		Developmental and epileptic encephalopathy 57, 617771 (3), Autosomal dominant	AD	Kcnt2 (MGI:3036273)
chr1	196652032	196747503	1q32	1q31.3	134370	CFH, HF1, HUS, ARMD4, AHUS1	Complement factor H	CFH	0.324	3075	ENSG00000000971		{Macular degeneration, age-related, 4}, 610698 (3); Basal laminar drusen, 126700 (3), Autosomal dominant; Complement factor H deficiency, 609814 (3), Autosomal dominant, Autosomal recessive; {Hemolytic uremic syndrome, atypical, susceptibility to, 1}, 235400 (3), Autosomal dominant, Autosomal recessive	ADR	Cfh,Cfhr4 (MGI:3646434,MGI:88385)
chr1	196774815	196795406	1q31-q32.1	1q31.3	605336	CFHR3, FHR3, HLF4, CFHL3	Complement factor H-related 3	CFHR3	1.603	10878	ENSG00000116785		{Macular degeneration, age-related, reduced risk of}, 603075 (3), Autosomal dominant; {Hemolytic uremic syndrome, atypical, susceptibility to}, 235400 (3), Autosomal dominant, Autosomal recessive	ADR	Cfhr2 (MGI:3611575)
chr1	196819730	196832188	1q31-q32.1	1q31.3	134371	CFHR1, FHR1, HFL1, CFHL1	Complement factor H-related 1	CFHR1	1.53	3078	ENSG00000244414		{Macular degeneration, age-related, reduced risk of}, 603075 (3), Autosomal dominant; {Hemolytic uremic syndrome, atypical, susceptibility to}, 235400 (3), Autosomal dominant, Autosomal recessive	ADR	Cfhr1 (MGI:2138169)
chr1	196888050	196918910	1q31-q32.1	1q31.3	605337	CFHR4, FHR4, CFHL4	Complement factor H-related 4	CFHR4	1.299	10877	ENSG00000134365			A_other	Cfh,Cfhr2 (MGI:3611575,MGI:88385)
chr1	196943737	196959621	1q31-q32.1	1q31.3	600889	CFHR2, FHR2, HFL3, CFHL2	Complement factor H-related 2	CFHR2	1.818	3080	ENSG00000080910	in same 165kb YAC as F13B		A_other	Cfhr1 (MGI:2138169)
chr1	196975021	197009724	1q32	1q31.3	608593	CFHR5, CFHL5, FHR5, CFHR5D	Complement factor H-related 5	CFHR5	1.829	81494	ENSG00000134389		Nephropathy due to CFHR5 deficiency, 614809 (3), Autosomal dominant	AD
chr1	197038740	197067263	1q31-q32.1	1q31.3	134580	F13B	Coagulation factor XIII, B polypeptide	F13B	0.853	2165	ENSG00000143278		Factor XIIIB deficiency, 613235 (3), Autosomal recessive	AR	F13b (MGI:88379)
chr1	197084126	197146668	1q31	1q31.3	605481	ASPM, MCPH5	Abnormal spindle-like, microcephaly-associated	ASPM	0.743	259266	ENSG00000066279		Microcephaly 5, primary, autosomal recessive, 608716 (3), Autosomal recessive	AR	Aspm (MGI:1334448)
chr1	197201503	197478454	1q31-q32.1	1q31.3	604210	CRB1, RP12, LCA8	Crumbs cell polarity complex component 1	CRB1	0.829	23418	ENSG00000134376		Leber congenital amaurosis 8, 613835 (3), Autosomal recessive; Retinitis pigmentosa-12, 600105 (3), Autosomal recessive; Pigmented paravenous chorioretinal atrophy, 172870 (3), Autosomal dominant	ADR	Crb1 (MGI:2136343)
chr1	197504747	197782137	1q31.3	1q31.3	613292	DENND1B, FAM31B, C1orf18	DENN/MADD domain-containing 1B	DENND1B	0.486	163486	ENSG00000213047			A_other	Dennd1b (MGI:2447812)
chr1	197912463	197935477	1q31-q32	1q31.3	606066	LHX9	LIM homeo box gene 9	LHX9	0.288	56956	ENSG00000143355			A_other	Lhx9 (MGI:1316721)
chr1	198156997	198322419	1q31.3	1q31.3	606848	NEK7	NIMA-related kinase 7	NEK7	0.386	140609	ENSG00000151414			A_other	Nek7 (MGI:1890645)
chr1	198523221	198540944	1q31.2-q31.3	1q31.3	618071	ATP6V1G3	ATPase, H+ transporting, V1 subunit G3	ATP6V1G3	1.234	127124	ENSG00000151418			A_other	Atp6v1g3 (MGI:2450548)
chr1	198639024	198757475	1q31-q32	1q31.3-q32.1	151460	PTPRC, CD45, LCA	Protein tyrosine phosphatase, receptor type, c polypeptide	PTPRC	0.207	5788	ENSG00000081237		Severe combined immunodeficiency, T cell-negative, B-cell/natural killer-cell positive, 608971 (3), Autosomal recessive; {Hepatitis C virus, susceptibility to}, 609532 (3)	AR	Ptprc (MGI:97810)
chr1	200027709	200177414	1q32.1	1q32.1	604453	NR5A2, FTF, HB1F	Nuclear receptor subfamily 5, group A, member 2 (fetoprotein transcription factor)	NR5A2	0.449	2494	ENSG00000116833			A_other	Nr5a2 (MGI:1346834)
chr1	200404950	200410035	1q32.1	1q32.1	618703	ZNF281, ZBP99, GZP1	Zinc finger ptoein 281	ZNF281	0.249	23528	ENSG00000162702			A_other	Zfp281 (MGI:3029290)
chr1	200551496	200620790	1q31	1q32.1	611279	KIF14, KIAA0042, MKS12, MCPH20	Kinesin family member 14	KIF14	0.429	9928	ENSG00000118193	mutation identified in 1 MKS12 family	Microcephaly 20, primary, autosomal recessive, 617914 (3), Autosomal recessive; ?Meckel syndrome 12, 616258 (3), Autosomal recessive	AR	Kif14 (MGI:1098226)
chr1	200640804	200669968	1q32.1	1q32.1	615464	DDX59, OFD5	DEAD-box helicase 59	DDX59	0.876	83479	ENSG00000118197		Orofaciodigital syndrome V, 174300 (3), Autosomal recessive	AR	Ddx59 (MGI:1915247)
chr1	200738892	200860706	1q32.1	1q32.1	613775	CAMSAP1L, CAMSAP2, KIAA1078	Calmodulin-regulated spectrin-associated protein 1-like 1	CAMSAP2	0.203	23271	ENSG00000118200			A_other	Camsap2 (MGI:1922434)
chr1	200872980	200874177	1q32.1	1q32.1	602174	GPR25	G protein-coupled receptor-25	GPR25	1.264	2848	ENSG00000170128			A_other	Gpr25 (MGI:2686146)
chr1	200969389	201023713	1q31-q32	1q32.1	608322	KIF21B, KIAA0449	Kinesin family member 21B	KIF21B	0.428	23046	ENSG00000116852			A_other	Kif21b (MGI:109234)
chr1	201039508	201112452	1q32	1q32.1	114208	CACNA1S, CACNL1A3, CCHL1A3, TTPP1, HOKPP1, MHS5	Calcium channel, voltage-dependent, L type, alpha 1S subunit	CACNA1S	0.521	779	ENSG00000081248		{Thyrotoxic periodic paralysis, susceptibility to, 1}, 188580 (3), Autosomal dominant; Hypokalemic periodic paralysis, type 1, 170400 (3), Autosomal dominant; {Malignant hyperthermia susceptibility 5}, 601887 (3), Autosomal dominant	AD	Cacna1s (MGI:88294)
chr1	201134771	201171624	1q41	1q32.1	616877	TMEM9, TMEM9A, DERM4	Transmembrane protein 9	TMEM9	1.168	252839	ENSG00000116857			A_other	Tmem9 (MGI:1913491)
chr1	201190779	201228951	1q32.1	1q32.1	617309	IGFN1, EEF1A2BP1	Immunoglobulin-like and fibronectin type III domains-containing protein 1	IGFN1	0.94	91156	ENSG00000163395			A_other	Igfn1 (MGI:3045352)
chr1	201283505	201332988	1q32	1q32.1	601975	PKP1, EDSFS	Plakophilin-1	PKP1	0.563	5317	ENSG00000081277		Ectodermal dysplasia/skin fragility syndrome, 604536 (3), Autosomal recessive	AR	Pkp1 (MGI:1328359)
chr1	201359013	201377827	1q32	1q32.1	191045	TNNT2, CMH2, CMD1D, RCM3, LVNC6	Troponin-T2, cardiac	TNNT2	0.638	7139	ENSG00000118194		Cardiomyopathy, dilated, 1D, 601494 (3), Autosomal dominant; Cardiomyopathy, hypertrophic, 2, 115195 (3), Autosomal dominant; Cardiomyopathy, familial restrictive, 3, 612422 (3), Autosomal dominant; Left ventricular noncompaction 6, 601494 (3), Autosomal dominant	AD	Tnnt2 (MGI:104597)
chr1	201380832	201399323	1q25.1-q32.3	1q32.1	602314	LAD1	Ladinin	LAD1	1.34	3898	ENSG00000159166			A_other	Lad1 (MGI:109343)
chr1	201403783	201421729	1q31.3	1q32.1	191042	TNNI1	Troponin-I, skeletal, slow	TNNI1	1.201	7135	ENSG00000159173			A_other	Tnni1 (MGI:105073)
chr1	201464277	201469187	1q31	1q32.1	607054	PHLDA3, TIH1	Pleckstrin homology-like domain, family A, member 3	PHLDA3	1.339	23612	ENSG00000174307			A_other	Phlda3 (MGI:1351485)
chr1	201483529	201507122	1q32	1q32.1	123876	CSRP1, CSRP	Cysteine and glycine-rich protein-1	CSRP1	1.144	1465	ENSG00000159176			A_other	Csrp1 (MGI:88549)
chr1	201539126	201826968	1q31	1q32.1	611628	NAV1, POMFIL3, KIAA1151	Neuron navigator 1	NAV1	0.08	89796	ENSG00000134369			A_other	Nav1 (MGI:2183683)
chr1	201888676	201892586	1q32.1	1q32.1	617326	SHISA4, C1orf40, TMEM58	Shisa family, member 4	SHISA4	1.198	149345	ENSG00000198892			A_other	Shisa4 (MGI:1924802)
chr1	201896455	201946547	1q32	1q32.1	602715	LMOD1, SMLMOD, 1D, MMIHS3	Leiomodin 1	LMOD1	0.407	25802	ENSG00000163431	mutation identified in 1 MMIHD3 patient	?Megacystis-microcolon-intestinal hypoperistalsis syndrome 3, 619362 (3), Autosomal recessive	AR	Lmod1 (MGI:2135671)
chr1	201955502	201970663	1q32	1q32.1	605057	TIMM17A, TIM17A	Translocase of inner mitochondrial membrane 17A	TIMM17A	0.681	10440	ENSG00000134375			A_other	Timm17a (MGI:1343131)
chr1	201982647	202006142	1q32.1-q32.2	1q32.1	602675	RNPEP	Arginyl aminopeptidase (aminopeptidase B)	RNPEP	1.261	6051	ENSG00000176393			A_other	Rnpep (MGI:2384902)
chr1	202010582	202017182	1q32	1q32.1	602191	ELF3, ESX	E74-like factor 3 (ETS domain transcription factor, serine box, epithelial-specific)	ELF3	0.296	1999	ENSG00000163435			A_other	Elf3 (MGI:1101781)
chr1	202118668	202133591	1q32.1	1q32.1	617630	GPR37L1, ETBRLP2	G protein-coupled receptor 37-like 1	GPR37L1	1.355	9283	ENSG00000170075			A_other	Gpr37l1 (MGI:1928503)
chr1	202133403	202144736	1q32.1	1q32.1	616597	ARL8A, GIE2	ADP ribosylation factor-like GTPase 8A	ARL8A	0.354	127829	ENSG00000143862			A_other	Arl8a (MGI:1915974)
chr1	202147011	202161587	1q32.1	1q32.1	176889	PTPN7	Protein tyrosine phosphatase, nonreceptor-type, 7	PTPN7	1.094	5778	ENSG00000143851			A_other	Ptpn7 (MGI:2156893)
chr1	202193798	202319760	1q32	1q32.1	606653	LGR6	Leucine-rich repeat-containing G protein-coupled receptor-6	LGR6	0.639	59352	ENSG00000133067			A_other	Lgr6 (MGI:2441805)
chr1	202331656	202341935	1q31	1q32.1	610538	UBE2T, HSPC150, FANCT	Ubiquitin-conjugating enzyme E2T	UBE2T	1.304	29089	ENSG00000077152		Fanconi anemia, complementation group T, 616435 (3), Autosomal recessive	AR	Ube2t (MGI:1914446)
chr1	202348698	202592701	1q32.1	1q32.1	603768	PPP1R12B, MYPT2	Protein phosphatase 1, regulatory subunit 12B (myosin phosphatase target subunit 2)	PPP1R12B	0.47	4660	ENSG00000077157			A_other	Ppp1r12b (MGI:1916417)
chr1	202590595	202710453	1q32.1	1q32.1	600104	SYT2, CMS7, MYSPC	Synaptotagmin-2	SYT2	0.287	127833	ENSG00000143858		Myasthenic syndrome, congenital, 7, presynaptic, 616040 (3), Autosomal dominant	AD	Syt2 (MGI:99666)
chr1	202724494	202809469	1q32	1q32.1	605393	KDM5B, JARID1B, PUT1, PLU1, RBBP2H1A, MRT65	Lysine-specific demethylase 5B	KDM5B	0.572	10765	ENSG00000117139		Mental retardation, autosomal recessive 65, 618109 (3), Autosomal recessive	AR	Kdm5b (MGI:1922855)
chr1	202878281	202889148	1q32-q41	1q32.1	603417	RABIF, RASGFR3, MSS4	Rab-interacting factor (Ras-specific guanine-releasing factor-3; mammalian suppressor of SEC4)	RABIF	1.629	5877	ENSG00000183155			A_other	Rabif (MGI:2138605)
chr1	202891115	202928627	1q32.1	1q32.1	614522	KLHL12, DKIR	Kelch-like 12	KLHL12	0.524	59349	ENSG00000117153			A_other	Klhl12 (MGI:2385619)
chr1	202940824	202958571	1q32.1	1q32.1	607945	ADIPOR1, CGI45	Adiponectin receptor 1	ADIPOR1	0.469	51094	ENSG00000159346			A_other	Adipor1 (MGI:1919924)
chr1	202961872	202967256	1q32	1q32.1	608341	CYB5BR1, NQO3A2, B5R.1	Cytochrome b5 reductase 1	CYB5R1	1.364	51706	ENSG00000159348			A_other	Cyb5r1 (MGI:1919267)
chr1	203026490	203078735	1q32.1	1q32.1	603145	PPFIA4	Protein-tyrosine phosphatase, receptor-type, F polypeptide-interacting protein alpha 4	PPFIA4	0.637	8497	ENSG00000143847			A_other	Ppfia4 (MGI:1915757)
chr1	203083128	203086011	1q31-q41	1q32.1	159980	MYOG, MYF4	Myogenic factor-4; myogenin	MYOG	0.408	4656	ENSG00000122180			A_other	Myog (MGI:97276)
chr1	203127704	203167404	1q32.1	1q32.1	102775	ADORA1, RDC7	Adenosine A1 receptor	ADORA1	1.1	134	ENSG00000163485			A_other	Adora1 (MGI:99401)
chr1	203167810	203175825	1q32.1	1q32.1	160795	MYBPH	Myosin-binding protein H	MYBPH	1.281	4608	ENSG00000133055			A_other	Mybph (MGI:1858196)
chr1	203178930	203186703	1q32.1	1q32.1	601525	CHI3L1, GP39, YKL40, ASRT7	Chitinase 3-like 1 (cartilage glycoprotein-39)	CHI3L1	0.924	1116	ENSG00000133048		{Asthma-related traits, susceptibility to, 7}, 611960 (3); {Schizophrenia, susceptibility to}, 181500 (3), Autosomal dominant	AD	Chil1 (MGI:1340899)
chr1	203216078	203229672	1q31-q32	1q32.1	600031	CHIT, CHITD	Chitotriosidase	CHIT1	1.339	1118	ENSG00000133063		[Chitotriosidase deficiency], 614122 (3), Autosomal recessive	AR	Chit1 (MGI:1919134)
chr1	203305518	203309601	1q32	1q32.1	601597	BTG2, PC3	BTG antiproliferation factor 2	BTG2	1.506	7832	ENSG00000159388			A_other	Btg2 (MGI:108384)
chr1	203340627	203351121	1q32.1	1q32.1	600245	FMOD	Fibromodulin	FMOD	0.985	2331	ENSG00000122176			A_other	Fmod (MGI:1328364)
chr1	203475805	203491351	1q32	1q32.1	601914	PRELP	Proline arginine-rich end leucine-rich repeat protein	PRELP	1.281	5549	ENSG00000188783			A_other	Prelp (MGI:2151110)
chr1	203626831	203744080	1q25-q32	1q32.1	108732	ATP2B4, ATP2B2, PMCA4	ATPase, Ca++ transporting, plasma membrane, 4	ATP2B4	0.444	493	ENSG00000058668			A_other	Atp2b4 (MGI:88111)
chr1	203795622	203854125	1q32.1	1q32.1	613513	ZC3H11A, KIAA0663	Zinc finger CCCH domain-containing protein 11A	ZC3H11A	0.186	9877	ENSG00000058673			A_other	Zc3h11a (MGI:1917829)
chr1	203797522	203801073	1q32.1	1q32.1	613512	ZBED6	Zinc finger BED domain-containing protein 6	ZBED6	0.625	100381270	ENSG00000257315	in intron 1 of ZC3H11A		A_other	Zbed6 (MGI:3828086)
chr1	203861598	203871151	1q32	1q32.1	128260	SNRPE, HYPT11	Small nuclear ribonucleoprotein polypeptide E	SNRPE	0.392	6635	ENSG00000182004		Hypotrichosis 11, 615059 (3), Autosomal dominant	AD	Snrpe (MGI:98346)
chr1	204073095	204127742	1q32	1q32.1	604748	SOX13, ICA12	SRY-box 13	SOX13	0.339	9580	ENSG00000143842			A_other	Sox13 (MGI:98361)
chr1	204131061	204152043	1q32.1	1q32.1	609859	ETNK2, EKI2	Ethanolamine kinase 2	ETNK2	1.074	55224	ENSG00000143845			A_other	Etnk2 (MGI:2443760)
chr1	204154818	204166336	1q32	1q32.1	179820	REN, RTD, ADTKD4	Renin	REN	0.959	5972	ENSG00000143839	~24cM distal to AT3	Renal tubular dysgenesis, 267430 (3), Autosomal recessive; [Hyperproreninemia] (3); Tubulointerstitial kidney disease, autosomal dominant, 4, 613092 (3), Autosomal dominant	ADR	Ren1,Ren2 (MGI:97899,MGI:97898)
chr1	204190340	204196490	1q32	1q32.1	603286	KISS1, HH13	KISS1 metastasis suppressor	KISS1	1.41	3814	ENSG00000170498	mutation identified in 1 HH13 family	?Hypogonadotropic hypogonadism 13 with or without anosmia, 614842 (3), Autosomal recessive	AR	Kiss1 (MGI:2663985)
chr1	204218852	204378376	1q32.1	1q32.1	607771	PEPP3, KIAA0969	Phosphatidylinositol 3-phosphate-binding PH domain protein 3	PLEKHA6	0.422	22874	ENSG00000143850			A_other	Plekha6 (MGI:2388662)
chr1	204398683	204412453	1q32.1	1q32.1	613257	PPP1R15B, CREP, MSSGM2	Protein phosphatase 1, regulatory subunit 15B	PPP1R15B	0.507	84919	ENSG00000158615		Microcephaly, short stature, and impaired glucose metabolism 2, 616817 (3), Autosomal recessive	AR	Ppp1r15b (MGI:2444211)
chr1	204422632	204494814	1q32	1q32.1	602838	PIK3C2B	Phosphatidylinositol 3-kinase, class 2, beta polypeptide	PIK3C2B	0.279	5287	ENSG00000133056			A_other	Pik3c2b (MGI:2685045)
chr1	204516376	204558119	1q32	1q32.1	602704	MDM4, BMFS6	MDM4 regulator of p53	MDM4	0.112	4194	ENSG00000198625	mutation identified in 1 BMFS6 family	?Bone marrow failure syndrome 6, 618849 (3), Autosomal dominant	AD	Mdm4 (MGI:107934)
chr1	204617169	204685835	1q32.1	1q32.1	605492	LRRN2, GAC1, LRANK1	Leucine-rich repeat protein, neuronal, 2	LRRN2	0.427	10446	ENSG00000170382			A_other	Lrrn2 (MGI:106037)
chr1	204828651	205022821	1q32.1	1q32.1	609145	NFASC, KIAA0756, NEDCPMD	Neurofascin	NFASC	0.215	23114	ENSG00000163531		Neurodevelopmental disorder with central and peripheral motor dysfunction, 618356 (3), Autosomal recessive	AR	Nfasc (MGI:104753)
chr1	205042936	205078288	1q32.1	1q32.1	190197	CNTN2, TAX, TAX1, FAME5	Contactin 2 (transiently-expressed axonal glycoprotein)	CNTN2	0.437	6900	ENSG00000184144	1 family identified with mutation	?Epilepsy, myoclonic, familial adult, 5, 615400 (3), Autosomal recessive	AR	Cntn2 (MGI:104518)
chr1	205086141	205122014	1q32	1q32.1	600697	RBBP5, RBQ3	Retinoblastoma-binding protein-5	RBBP5	0.189	5929	ENSG00000117222			A_other	Rbbp5 (MGI:1918367)
chr1	205142496	205211701	1q32.1	1q32.1	612666	DSTYK, KIAA0472, RIP5, DUSTYPK, CAKUT1, SPG23	Dual serine/threonine and tyrosine protein kinase	DSTYK	0.371	25778	ENSG00000133059		Congenital anomalies of kidney and urinary tract 1, 610805 (3), Autosomal dominant; Spastic paraplegia 23, 270750 (3), Autosomal recessive	ADR	Dstyk (MGI:1925064)
chr1	205227945	205273342	1q32.1	1q32.1	619429	TMCC2	Transmembrane and coiled-coil domain family, member 2	TMCC2	0.494	9911	ENSG00000133069			A_other
chr1	205302058	205321744	1q32	1q32.1	608131	NUAK2, SNARK	NUAK family, SNF1-like kinase, 2	NUAK2	0.772	81788	ENSG00000163545			A_other	Nuak2 (MGI:1921387)
chr1	205336060	205357038	1q32.1	1q32.1	614503	KLHDC8A	Kelch domain-containing protein 8A	KLHDC8A	1.201	55220	ENSG00000162873			A_other	Klhdc8a (MGI:2442630)
chr1	205381377	205449955	1q32.1	1q32.1	610480	LEMD1	LEM domain-containing protein 1	LEMD1	1.79	93273	ENSG00000186007			A_other	Lemd1 (MGI:1922403)
chr1	205504592	205532792	1q31-q32	1q32.1	169190	CDK18, PCTK3	Cyclin-dependent kinase 18	CDK18	1.11	5129	ENSG00000117266			A_other	Cdk18 (MGI:97518)
chr1	205607942	205632871	1q32	1q32.1	600246	ELK4, SAP1	ELK4, ETS-domain protein (SRF accessory protein 1)	ELK4	0.915	2005	ENSG00000158711			A_other	Elk4 (MGI:102853)
chr1	205657850	205680508	1q32.1	1q32.1	605097	SLC45A3, PRST, PCANAP6, IPCA6	Solute carrier family 45, member 3 (prostein)	SLC45A3	0.843	85414	ENSG00000158715			A_other	Slc45a3 (MGI:1922082)
chr1	205712821	205750219	1q32.1	1q32.1	611912	NUCKS1, NUCKS	Nuclear casein kinase and cyclin-dependent kinase substrate 1	NUCKS1	0.312	64710	ENSG00000069275			A_other	Nucks1 (MGI:1934811)
chr1	205767985	205775486	1q32	1q32.1	603949	RAB7L1	RAB7-like 1	RAB29	0.719	8934	ENSG00000117280			A_other	Rab29 (MGI:2385107)
chr1	205789094	205813758	1q31-q32	1q32.1	610801	SLC41A1	Solute carrier family 41, member 1	SLC41A1	0.438	254428	ENSG00000133065			A_other	Slc41a1 (MGI:2444823)
chr1	205828024	205850131	1q32.1	1q32.1	617124	PM20D1	Peptidase M20 domain-containing protein 1	PM20D1	1.397	148811	ENSG00000162877			A_other	Pm20d1 (MGI:2442939)
chr1	205913047	205943471	1q32.1	1q32.1	608481	SLC26A9	Solute carrier family 26 (sulfate transporter), member 9	SLC26A9	0.474	115019	ENSG00000174502			A_other	Slc26a9 (MGI:2444594)
chr1	206009263	206023898	1q31	1q32.1	116890	CTSE	Cathepsin E	CTSE	1.618	1510	ENSG00000196188	closely linked to REN		A_other	Ctse (MGI:107361)
chr1	206106935	206117387	1q32	1q32.1	600264	AVPR1B, AVPR3	Arginine vasopressin receptor-1B	AVPR1B	1.121	553	ENSG00000198049			A_other	Avpr1b (MGI:1347010)
chr1	206186178	206205772	1q32	1q32.1	614710	FAM72A, LMPIP, UGENE	Family with sequence similarity 72, member A	FAM72A	1.821	729533	ENSG00000196550			A_other	Fam72a (MGI:1919669)
chr1	206203540	206464435	1q32.1	1q32.1	606524	SRGAP2, KIAA0456	Slit-robo GTPase-activating protein, rho, 2	SRGAP2	0.312	23380	ENSG00000266028			A_other	Srgap2 (MGI:109605)
chr1	206470242	206496889	1q32.1	1q32.1	605048	IKBKE	Inhibitor of nuclear factor kappa-B kinase, subunit epsilon	IKBKE	0.464	9641	ENSG00000263528			A_other	Ikbke (MGI:1929612)
chr1	206507530	206589447	1q32.1	1q32.1	607020	RASSF5, NORE1	Ras association (RalGDS/AF-6) domain family 5 (Nore1, mouse, homolog of)	RASSF5	0.685	83593	ENSG00000266094			A_other	Rassf5 (MGI:1926375)
chr1	206572483	206612465	1q32.1	1q32.1	613709	EIF2D, HCA56	Eukaryotic translation initiation factor 2D	EIF2D	0.796	1939	ENSG00000143486			A_other	Eif2d (MGI:109342)
chr1	206635535	206655157	1q32.2	1q32.1	603497	DYRK3	Dual-specificity tyrosine phosphorylation-regulated kinase 3	DYRK3	1.067	8444	ENSG00000143479			A_other	Dyrk3 (MGI:1330300)
chr1	206684904	206734282	1q32.1	1q32.1	602006	MAPKAPK2, MK2	Mitogen-activated protein kinase-activated protein kinase 2	MAPKAPK2	0.134	9261	ENSG00000162889			A_other	Mapkapk2 (MGI:109298)
chr1	206767601	206772493	1q31-q32	1q32.1	124092	IL10, CSIF, GVHDS	Interleukin-10	IL10	1.039	3586	ENSG00000136634		{Rheumatoid arthritis, progression of}, 180300 (3); {Graft-versus-host disease, protection against}, 614395 (3); {HIV-1, susceptibility to}, 609423 (3)	A_other	Il10 (MGI:96537)
chr1	206770772	206842980	1q32	1q32.1	605687	IL19	Interleukin 19	IL19	1.298	29949	ENSG00000142224			A_other	Il19 (MGI:1890472)
chr1	206863564	206869222	1q32	1q32.1	605619	IL20	Interleukin 20	IL20	1.676	50604	ENSG00000162891			A_other	Il20 (MGI:1890473)
chr1	206897403	206904138	1q32	1q32.1	604136	IL24, ST16, MDA7	Interleukin 24 (suppression of tumorigenicity 16)	IL24	1.545	11009	ENSG00000162892			A_other	Il24 (MGI:2135548)
chr1	206928521	206946465	1q31-q42	1q32.1	173880	PIGR	Polymeric immunoglobulin receptor	PIGR	0.371	5284	ENSG00000162896			A_other	Pigr (MGI:103080)
chr1	206957954	206970656	1q32.3	1q32.1	605484	FCAMR	Fc fragment of IgA and IgM, receptor for	FCAMR	1.174	83953	ENSG00000162897			A_other	Fcamr (MGI:1927803)
chr1	207018520	207032760	1q32.2	1q32.1	611680	SARG, C1orf116	Specifically androgen-regulated gene	C1orf116	0.729	79098	ENSG00000182795			A_other	AA986860 (MGI:2138143)
chr1	207043848	207053115	1q32.1	1q32.1	612023	YOD1, OTUD2, DUBA8	YOD1 deubiquitinase	YOD1	0.786	55432	ENSG00000180667			A_other	Yod1 (MGI:2442596)
chr1	207053062	207081026	1q31	1q32.1	171835	PFKFB2	Fructose-2,6-bisphosphatase, cardiac isozyme	PFKFB2	0.775	5208	ENSG00000123836			A_other	Pfkfb2 (MGI:107815)
chr1	207088794	207099992	1q32	1q32.1	120831	C4BPB	Complement component 4-binding protein, beta polypeptide	C4BPB	1.295	725	ENSG00000123843			A_other
chr1	207104231	207144971	1q32	1q32.2	120830	C4BPA	Complement component 4-binding protein, alpha polypeptide	C4BPA	0.43	722	ENSG00000123838	same RE fragment as C4BPB		A_other	C4bp,Zp3r (MGI:104965,MGI:88229)
chr1	207321673	207360965	1q32	1q32.2	125240	CD55, DAF, CROM, CHAPLE	CD55 antigen (blood group Cromer)	CD55	1.273	1604	ENSG00000196352		[Blood group Cromer], 613793 (3), Autosomal recessive; Complement hyperactivation, angiopathic thrombosis, and protein-losing enteropathy, 226300 (3), Autosomal recessive	AR	Cd55,Cd55b (MGI:104850,MGI:104849)
chr1	207454327	207489891	1q32	1q32.2	120650	CR2, C3DR, SLEB9, CVID7	Complement component (3d/Epstein-Barr virus) receptor-2	CR2	0.879	1380	ENSG00000117322		{Systemic lupus erythematosus, susceptibility to, 9}, 610927 (3); Immunodeficiency, common variable, 7, 614699 (3), Autosomal recessive	AR	Cr2 (MGI:88489)
chr1	207496156	207641764	1q32	1q32.2	120620	CR1, C3BR	Complement component (3b/4b) receptor-1	CR1	0.964	1378	ENSG00000203710		[Blood group, Knops system], 607486 (3); {Malaria, severe, resistance to}, 611162 (3)	A_other	Cr1l (MGI:88513)
chr1	207645132	207723702	1q32	1q32.2	605886	CR1L	Complement component receptor 1-like	CR1L	1.619	1379	ENSG00000197721			A_other	Cr1l (MGI:88513)
chr1	207752037	207795515	1q32	1q32.2	120920	MCP, CD46, AHUS2	Membrane cofactor protein (CD46, trophoblast-lymphocyte cross-reactive antigen)	CD46	0.896	4179	ENSG00000117335		{Hemolytic uremic syndrome, atypical, susceptibility to, 2}, 612922 (3), Autosomal dominant, Autosomal recessive	ADR	Cd46 (MGI:1203290)
chr1	207880971	207911124	1q32	1q32.2	142230	CD34	CD34 antigen	CD34	1.024	947	ENSG00000174059			A_other	Cd34 (MGI:88329)
chr1	208022241	208244383	1q32.2	1q32.2	601054	PLXNA2, OCT, PLXN2	Plexin A2 (OCT transmembrane protein)	PLXNA2	0.435	5362	ENSG00000076356			A_other	Plxna2 (MGI:107684)
chr1	209583713	209613938	1q32-q41	1q32.2	614994	CAMK1G, CLICK3	Calcium/calmodulin-dependent protein kinase IG	CAMK1G	0.686	57172	ENSG00000008118			A_other	Camk1g (MGI:2388073)
chr1	209614869	209652466	1q32	1q32.2	150310	LAMB3, AI1A	Laminin, beta-3 (nicein, 125kD; kalinin, 140kD; BM600, 125kD)	LAMB3	0.738	3914	ENSG00000196878		Epidermolysis bullosa, junctional, non-Herlitz type, 226650 (3), Autosomal recessive; Epidermolysis bullosa, junctional, Herlitz type, 226700 (3), Autosomal recessive; Amelogenesis imperfecta, type IA, 104530 (3), Autosomal dominant	ADR	Lamb3 (MGI:99915)
chr1	209675411	209676389	1q32-q41	1q32.2	614447	G0S2	G0/G1 switch gene 2	G0S2	1.757	50486	ENSG00000123689			A_other	G0s2 (MGI:1316737)
chr1	209686178	209734928	1q32-q41	1q32.2	600713	HSD11B1, HSD11, HSD11L, CORTRD2	Hydroxysteroid, 11-beta, dehydrogenase 1	HSD11B1	0.662	3290	ENSG00000117594	digenic triallelic mutations with H6PD	Cortisone reductase deficiency 2, 614662 (3), Autosomal dominant	AD	Hsd11b1 (MGI:103562)
chr1	209756052	209782316	1q32.3-q41	1q32.2	608255	TRAF3IP3, T3JAM	TRAF3-interacting protein 3	TRAF3IP3	0.87	80342	ENSG00000009790			A_other	Traf3ip3 (MGI:2441706)
chr1	209785616	209806141	1q32-q41	1q32.2	607199	IRF6, VWS, LPS, PIT, PPS1, OFC6	Interferon regulatory factor 6	IRF6	0.132	3664	ENSG00000117595	OFC6 in enhancer 5' of IRF6	{Orofacial cleft 6}, 608864 (3), Autosomal dominant; Popliteal pterygium syndrome 1, 119500 (3), Autosomal dominant; van der Woude syndrome, 119300 (3), Autosomal dominant	AD	Irf6 (MGI:1859211)
chr1	209938164	210171388	1q32.2	1q32.2	610949	SYT14, SCAR11	Synaptotagmin 14	SYT14	0.342	255928	ENSG00000143469	mutation identified in 1 SCAR11 family	?Spinocerebellar ataxia, autosomal recessive 11, 614229 (3), Autosomal recessive	AR	Syt14 (MGI:2444490)
chr1	210327872	210676297	1q32	1q32.2	605743	HHAT, MART2, SKI1, NNMS	Hedgehog acyltransferase	HHAT	0.837	55733	ENSG00000054392		Nivelon-Nivelon-Mabille syndrome, 600092 (3), Autosomal recessive	AR	Hhat (MGI:2444681)
chr1	210678313	211134147	1q32-q41	1q32.2	603305	KCNH1, EAG, TMBTS, ZLS1	Potassium voltage-gated channel, subfamily H, member 1 (ether-a-go-go, drosophila, homolog of)	KCNH1	0.387	3756	ENSG00000143473		Zimmermann-Laband syndrome 1, 135500 (3), Autosomal dominant; Temple-Baraitser syndrome, 611816 (3), Autosomal dominant	AD	Kcnh1 (MGI:1341721)
chr1	211326593	211374945	1q32	1q32.3	602356	TRAF5	TNF receptor-associated factor 5	TRAF5	1.089	7188	ENSG00000082512			A_other	Traf5 (MGI:107548)
chr1	211476521	211492161	1q32.3	1q32.3	180040	RD3, LCA12, C1orf36	Retinal degeneration 3, GUCY2D regulator	RD3	1.726	343035	ENSG00000198570		Leber congenital amaurosis 12, 610612 (3), Autosomal recessive	AR	Rd3 (MGI:1921273)
chr1	211571567	211579160	1q32.3	1q32.3	609521	SLC30A1, ZNT1	Solute carrier family 30 (zinc transporter), member 1	SLC30A1	0.234	7779	ENSG00000170385			A_other	Slc30a1 (MGI:1345281)
chr1	211658255	211675620	1q32.2-q41	1q32.3	604043	NEK2, RP67	NIMA-related kinase 2	NEK2	0.818	4751	ENSG00000117650	pseudogenes on chr. 2, 14, and 22; mutation identified in 1 family	?Retinitis pigmentosa 67, 615565 (3), Autosomal recessive	AR	Nek2 (MGI:109359)
chr1	211940327	212035556	1q32.3	1q32.3	611350	INTS7, INT7	Integrator complex subunit 7	INTS7	0.55	25896	ENSG00000143493			A_other	Ints7 (MGI:1924315)
chr1	212035747	212105012	1q32.1-q32.2	1q32.3	610617	DTL, RAMP, DCAF2, CDT2	Denticleless E3 ubiquitin protein ligase homolog	DTL	0.496	51514	ENSG00000143476			A_other	Dtl (MGI:1924093)
chr1	212285409	212361852	1q41	1q32.3	601643	PPP2R5A	Protein phosphatase-2, regulatory subunit B (B56), alpha isoform	PPP2R5A	0.381	5525	ENSG00000066027			A_other	Ppp2r5a (MGI:2388479)
chr1	212432919	212446378	1q32.3	1q32.3	611874	NENF, CIR2	Neuron-derived neurotrophic factor	NENF	1.446	29937	ENSG00000117691			A_other	Nenf (MGI:1913458)
chr1	212565406	212620776	1q32.3	1q32.3	603148	ATF3	Activating transcription factor 3	ATF3	0.893	467	ENSG00000162772			A_other	Atf3 (MGI:109384)
chr1	212686416	212699942	1p32.3	1q32.3	612470	BATF3	Basic leucine zipper transcription factor, ATF-like, 3	BATF3	1.27	55509	ENSG00000123685			A_other	Batf3 (MGI:1925491)
chr1	212726152	212798899	1q41	1q32.3	609174	NSL1, DC8, C1orf48	NSL1, MIS12 kinetochore complex component	NSL1	0.89	25936	ENSG00000117697			A_other	Nsl1 (MGI:2685830)
chr1	212858274	212899362	1q31.3	1q32.3	609144	FLVCR1, AXPC1, PCARP	Feline leukemia virus subgroup C receptor 1	FLVCR1	0.668	28982	ENSG00000162769		Ataxia, posterior column, with retinitis pigmentosa, 609033 (3), Autosomal recessive	AR	Flvcr1 (MGI:2444881)
chr1	212950540	212991584	1q32.3	1q32.3	610471	VASH2	Vasohibin 2	VASH2	0.66	79805	ENSG00000143494			A_other	Vash2 (MGI:2444826)
chr1	213051240	213378752	1q32.3	1q32.3	617517	RPS6KC1, RPK118	Ribosomal protein S6 kinase C1	RPS6KC1	0.482	26750	ENSG00000136643			A_other	Rps6kc1 (MGI:2443419)
chr1	213983238	214041509	1q32.2-q32.3	1q32.3	601546	PROX1	Prospero homeo box 1	PROX1	0.221	5629	ENSG00000117707			A_other	Prox1 (MGI:97772)
chr1	214281158	214337135	1q41	1q32.3	610663	SMYD2	SET and MYND domain-containing protein 2	SMYD2	0.847	56950	ENSG00000143499			A_other	Smyd2 (MGI:1915889)
chr1	214348699	214551676	1q32	1q32-q41	603155	PTPN14, PEZ, CATLPH	Protein tyrosine phosphatase, nonreceptor-type, 14	PTPN14	0.365	5784	ENSG00000152104		Choanal atresia and lymphedema, 613611 (3), Autosomal recessive	AR	Ptpn14 (MGI:102467)
chr1	214603194	214664570	1q32-q41	1q41	600236	CENPF, CILD31, STROMS	Centromere autoantigen F, 400kD	CENPF	0.733	1063	ENSG00000117724		Stromme syndrome, 243605 (3), Autosomal recessive	AR	Cenpf (MGI:1313302)
chr1	215002919	215237092	1q41	1q41	603219	KCNK2, TREK	Potassium channel, subfamily K, member 2	KCNK2	0.677	3776	ENSG00000082482			A_other	Kcnk2 (MGI:109366)
chr1	215567303	215621806	1q41	1q41	613272	KCTD3	Potassium channel tetramerization domain-containing protein 3	KCTD3	0.412	51133	ENSG00000136636			A_other	Kctd3 (MGI:2444629)
chr1	215622890	216423447	1q41	1q41	608400	USH2A, RP39	Usherin	USH2A	0.857	7399	ENSG00000042781		Usher syndrome, type 2A, 276901 (3), Autosomal recessive; Retinitis pigmentosa 39, 613809 (3)	AR	Ush2a (MGI:1341292)
chr1	216503245	217137701	1q41	1q41	602969	ESRRG	Estrogen-related receptor, gamma	ESRRG	0.56	2104	ENSG00000196482			A_other	Esrrg (MGI:1347056)
chr1	217426991	217631089	1q41	1q41	616836	GPATCH2, GPATC2	G-patch domain-containing protein 2	GPATCH2	1.064	55105	ENSG00000092978			A_other	Gpatch2 (MGI:1915019)
chr1	217631332	217871695	1q41	1q41	611032	SPATA17, MSRG11	Spermatogenesis-associated protein 17	SPATA17	0.809	128153	ENSG00000162814			A_other	Spata17 (MGI:1921967)
chr1	218285292	218337982	1q41	1q41	611193	RRP15	Ribosomal RNA-processing 15, S. cerevisiae, homolog of	RRP15	1.17	51018	ENSG00000067533			A_other	Rrp15 (MGI:1914473)
chr1	218345335	218444618	1q41	1q41	190220	TGFB2, LDS4	Transforming growth factor, beta-2	TGFB2	0.148	7042	ENSG00000092969		Loeys-Dietz syndrome 4, 614816 (3), Autosomal dominant	AD	Tgfb2 (MGI:98726)
chr1	219173849	219445120	1q41	1q41	616548	LYPLAL1	Lysophospholipase-like 1	LYPLAL1	1.4	127018	ENSG00000143353			A_other	Lyplal1 (MGI:2385115)
chr1	219910394	219959097	1q41	1q41	611146	SLC30A10, ZNT10, HMNDYT1	Solute carrier family 30 (zinc transporter), member 10	SLC30A10	0.251	55532	ENSG00000196660		Hypermanganesemia with dystonia 1, 613280 (3), Autosomal recessive	AR	Slc30a10 (MGI:2685058)
chr1	220057481	220089915	1q41	1q41	604053	BPNT1	3'(2'),5'-bisphosphate nucleotidase 1	BPNT1	0.984	10380	ENSG00000162813			A_other	Bpnt1 (MGI:1338800)
chr1	220094131	220148040	1q41	1q41	612801	IARS2, CAGSSS	Isoleucyl-tRNA synthetase 2	IARS2	0.385	55699	ENSG00000067704	mutation identified in 1 CAGSSS family	?Cataracts, growth hormone deficiency, sensory neuropathy, sensorineural hearing loss, and skeletal dysplasia, 616007 (3), Autosomal recessive	AR	Iars2 (MGI:1919586)
chr1	220148292	220272452	1q41	1q41	609275	RAB3GAP2, RAB3GAP150, p150, KIAA0839, WARBM2, MARTS1	RAB3 GTPase-activating protein (noncatalytic) subunit 2	RAB3GAP2	0.291	25782	ENSG00000118873		Martsolf syndrome 1, 212720 (3), Autosomal recessive; Warburg micro syndrome 2, 614225 (3), Autosomal recessive	AR	Rab3gap2 (MGI:1916043)
chr1	220528135	220664460	1q41	1q41	606511	MARK1, KIAA1477	MAP/microtubule affinity-regulating kinase 1	MARK1	0.363	4139	ENSG00000116141			A_other	Mark1 (MGI:2664902)
chr1	220879442	220885058	1q41-q42.1	1q41	142995	HLX1	H.20-like homeobox 1	HLX	0.399	3142	ENSG00000136630			A_other	Hlx (MGI:96109)
chr1	221701423	221742090	1q41	1q41	608867	DUSP10, MKP5	Dual-specificity phosphatase 10	DUSP10	0.429	11221	ENSG00000143507			A_other	Dusp10 (MGI:1927070)
chr1	222557901	222590095	1q42	1q41	604903	TAF1A, RAFI48, SL1	TATA box-binding protein-associated factor 1A	TAF1A	0.999	9015	ENSG00000143498			A_other	Taf1a (MGI:109578)
chr1	222618096	222668006	1q42	1q41	613455	MIA3, TANGO1, TANGO, KIAA0268, ODCD2	MIA SH3 domain ER export factor 3	MIA3	0.354	375056	ENSG00000154305	mutation identified in 1 ODCD2 family	?Ondontochondrodysplasia 2 with hearing loss and diabetes, 619269 (3), Autosomal recessive	AR	Mia3 (MGI:2443183)
chr1	222668012	222712894	1q41	1q41	612375	AIDA	Axin interactor, dorsalization-associated	AIDA	0.88	64853	ENSG00000186063			A_other	Aida (MGI:1919737)
chr1	222814513	223005994	1q42	1q41	607502	DISP1, DISPA	Dispatched RND transporter family, member 1	DISP1	0.596	84976	ENSG00000154309			A_other	Disp1 (MGI:1916147)
chr1	223108400	223143280	1q41	1q41	603031	TLR5, TIL3, SLEB1, MELIOS	Toll-like receptor-5	TLR5	1.382	7100	ENSG00000187554		{Melioidosis, susceptibility to}, 615557 (3), Autosomal dominant; {Systemic lupus erythematosus, susceptibility to, 1}, 601744 (3); {Systemic lupus erythematosus, resistance to}, 601744 (3); {Legionnaire disease, susceptibility to}, 608556 (3)	AD	Tlr5 (MGI:1858171)
chr1	223220825	223365270	1q41	1q41	615827	SUSD4	Sushi domain-containing protein 4	SUSD4	0.77	55061	ENSG00000143502			A_other	Susd4 (MGI:2138351)
chr1	223541608	223665733	1q41	1q41	618777	CAPN8	Calpain 8	CAPN8	1.019	388743	ENSG00000203697			A_other	Capn8 (MGI:2181366)
chr1	223701596	223776017	1q41-q42	1q41	114230	CAPN2	Calpain, large polypeptide L2	CAPN2	1.072	824	ENSG00000162909			A_other	Capn2 (MGI:88264)
chr1	223779892	223845953	1q42.1	1q41	602143	TP53BP2, ASPP2	Tumor protein p53-binding protein-2	TP53BP2	0.433	7159	ENSG00000143514			A_other	Trp53bp2 (MGI:2138319)
chr1	224114110	224162046	1q42.12	1q42.11	609100	FBXO28, FBX28, KIAA0483	F-box protein 28	FBXO28	0.271	23219	ENSG00000143756			A_other	Fbxo28 (MGI:1261890)
chr1	224183239	224193440	1q42.11	1q42.11	615843	DEGS1, DES1, MLD, HLD18	Delta(4)-desaturase, sphingolipid, 1	DEGS1	0.779	8560	ENSG00000143753		Leukodystrophy, hypomyelinating, 18, 618404 (3), Autosomal recessive	AR	Degs1,9130409I23Rik (MGI:3588271,MGI:1097711)
chr1	224227344	224330186	1q41-q42.2	1q42.11	602426	NVL	Nuclear valosin-containing protein-like	NVL	0.923	4931	ENSG00000143748			A_other	Nvl (MGI:1914709)
chr1	224356878	224379451	1q42.11	1q42.11	617483	CNIH4, CNIH2	Cornichon family AMPA receptor auxiliary protein 4	CNIH4	0.996	29097	ENSG00000143771			A_other	Cnih4 (MGI:1925828)
chr1	224385145	224434796	1q42.13	1q42.11-q42.12	617424	WDR26, SKDEAS	WD repeat-containing protein 26	WDR26	0.085	80232	ENSG00000162923		Skraban-Deardorff syndrome, 617616 (3), Autosomal dominant	AD	Wdr26 (MGI:1923825)
chr1	224928421	225399291	1q42	1q42.12	603341	DNAH14, HL18	Dynein, axonemal, heavy chain 14	DNAH14	1.517	127602	ENSG00000185842			A_other	Dnah14 (MGI:2444525)
chr1	225401501	225428820	1q42.1	1q42.12	600024	LBR, PHA, PHASK	Lamin B receptor	LBR	0.422	3930	ENSG00000143815		Pelger-Huet anomaly, 169400 (3), Autosomal dominant; Pelger-Huet anomaly with mild skeletal anomalies, 618019 (3); ?Reynolds syndrome, 613471 (3), Autosomal dominant; Greenberg skeletal dysplasia, 215140 (3), Autosomal recessive	ADR	Lbr (MGI:2138281)
chr1	225486828	225660045	1q42.13	1q42.12	609061	ENAH, ENA, MENA, NDPP1	Enabled, Drosophila, homolog of	ENAH	0.173	55740	ENSG00000154380			A_other	Enah (MGI:108360)
chr1	225777825	225790463	1q42.12	1q42.12	600707	SRP9, ALURBP	Signal recognition particle 9	SRP9	0.904	6726	ENSG00000143742			A_other	Gm13736,Srp9 (MGI:1350930,MGI:3650137)
chr1	225810123	225845562	1q42.1	1q42.12	132810	EPHX1	Epoxide hydroxylase 1, microsomal xenobiotic	EPHX1	1.127	2052	ENSG00000143819			A_other	Ephx1 (MGI:95405)
chr1	225840555	225882719	1q42.12	1q42.12	618685	TMEM63A, KIAA0792, HLD19	Transmembrane protein 63A	TMEM63A	0.834	9725	ENSG00000196187		Leukodystrophy, hypomyelinating, 19, transient infantile, 618688 (3), Autosomal dominant	AD	Tmem63a (MGI:2384789)
chr1	225886281	225889145	1q42.1	1q42.12	603037	LEFTB, LEFTY1	Left-right determination, factor B	LEFTY1	1.721	10637	ENSG00000243709			A_other	Lefty1,Lefty2 (MGI:107405,MGI:2443573)
chr1	225919877	225924249	1q42.13	1q42.12	616406	PYCR2, HLD10	Pyrroline-5-carboxylate reductase 2	PYCR2	1.342	29920	ENSG00000143811		Leukodystrophy, hypomyelinating, 10, 616420 (3), Autosomal recessive	AR	Pycr2 (MGI:1277956)
chr1	225936602	225941366	1q42.1	1q42.12	601877	LEFTY2, EBAF, TGFB4, LEFTA, LEFTYA	Left-right determination factor 2	LEFTY2	0.948	7044	ENSG00000143768			A_other	Lefty1,Lefty2 (MGI:107405,MGI:2443573)
chr1	226144678	226186740	1q42.1	1q42.12	606809	ACBD3, GOCAP1, GOLPH1, GCP60	Acyl-Coenzyme A binding domain containing 3	ACBD3	0.539	64746	ENSG00000182827			A_other	Acbd3 (MGI:2181074)
chr1	226223663	226227059	1q42.1	1q42.12	609852	MIXL1, MIXL, MIX	MIX1 homeobox-like protein 1	MIXL1	1.555	83881	ENSG00000185155			A_other	Mixl1 (MGI:1351322)
chr1	226231148	226310081	1q42.12	1q42.12	609375	LIN9	Lin9, C. elegans, homolog of	LIN9	0.258	286826	ENSG00000183814			A_other	Lin9 (MGI:1919818)
chr1	226360690	226408092	1q42	1q42.12	173870	PARP1, ADPRT, PPOL, PARP	Poly(ADP-ribose) polymerase 1	PARP1	0.479	142	ENSG00000143799	?processed pseudogenes on chr.13 and 14		A_other	Parp1 (MGI:1340806)
chr1	226631689	226739295	1q41-q43	1q42.12	147522	ITPKB	Inositol 1,4,5-trisphosphate 3-kinase B	ITPKB	0.148	3707	ENSG00000143772			A_other	Itpkb (MGI:109235)
chr1	226870593	226903828	1q31-q42	1q42.13	600759	PSEN2, AD4, STM2, CMD1V	Presenilin 2	PSEN2	0.744	5664	ENSG00000143801		Alzheimer disease-4, 606889 (3), Autosomal dominant; Cardiomyopathy, dilated, 1V, 613697 (3), Autosomal dominant	AD	Psen2 (MGI:109284)
chr1	226989857	227318501	1q41-q42	1q42.13	603412	CDC42BPA, PK428, MRCKA	CDC42-binding protein kinase alpha	CDC42BPA	0.283	8476	ENSG00000143776			A_other	Cdc42bpa (MGI:2441841)
chr1	227918655	227947931	1q42	1q42.13	602863	WNT14	Wingless-type MMTV integration site family, member 14	WNT9A	0.388	7483	ENSG00000143816			A_other	Wnt9a (MGI:2446084)
chr1	228006997	228067112	1q42	1q42.13	606359	WNT3A	Wingless-type MMTV integration site family, member 3A	WNT3A	0.32	89780	ENSG00000154342			A_other	Wnt3a (MGI:98956)
chr1	228082707	228099211	1q42	1q42.13	103180	ARF1, PVNH8	ADP-ribosylation factor-1	ARF1	0.402	375	ENSG00000143761		Periventricular nodular heterotopia 8, 618185 (3), Autosomal dominant	AD	Arf2,Arf1 (MGI:99595,MGI:99431)
chr1	228106679	228111745	1q42.13	1q42.13	611859	MRPL55	Mitochondrial ribosomal protein L55	MRPL55	1.12	128308	ENSG00000162910			A_other	Mrpl55 (MGI:1914462)
chr1	228140083	228148954	1q32.1-q42	1q42.13	139270	GUK1	Guanylate kinase-1	GUK1	1.427	2987	ENSG00000143774			A_other	Guk1 (MGI:95871)
chr1	228149929	228159825	1q42.13	1q42.13	608803	GJC2, GJA12, CX47, PMLDAR, HLD2, SPG44, LMPHM3	Gap junction protein, gamma-2 (47kD)	GJC2	1.225	57165	ENSG00000198835		Lymphatic malformation 3, 613480 (3), Autosomal dominant; Spastic paraplegia 44, autosomal recessive, 613206 (3), Autosomal recessive; Leukodystrophy, hypomyelinating, 2, 608804 (3), Autosomal recessive	ADR	Gjc2 (MGI:2153060)
chr1	228165803	228182256	1q42.13	1q42.13	615316	IBA57, C1orf69, MMDS3, SPG74	Iron-sulfur cluster assembly factor IBA57	IBA57	0.957	200205	ENSG00000181873		Multiple mitochondrial dysfunctions syndrome 3, 615330 (3), Autosomal recessive; ?Spastic paraplegia 74, autosomal recessive, 616451 (3), Autosomal recessive	AR	Iba57 (MGI:3041174)
chr1	228393671	228406834	1q42.13	1q42.13	607868	TRIM11	Tripartite motif-containing protein 11	TRIM11	0.375	81559	ENSG00000154370			A_other	Trim11,Trim65 (MGI:2442815,MGI:2137355)
chr1	228406876	228416881	1q42	1q42.13	606123	RNF16	RING finger protein-16	TRIM17	1.068	51127	ENSG00000162931			A_other	Trim17 (MGI:1861440)
chr1	228457363	228457872	1q42	1q42.13	615015	HIST3H2A	Histone gene cluster 3, H2A histone	H2AW	1.247	92815	ENSG00000181218			A_other	H2aw (MGI:2448458)
chr1	228487381	228496187	1q42.13	1q42.13	613754	RNF186, RACO1	Ring finger protein 187	RNF187	1.295	149603	ENSG00000168159			A_other	Rnf187 (MGI:1914224)
chr1	228644646	228746668	1q42	1q42.13	606366	RHOU, WRCH1	Ras homolog gene family, member U	RHOU	0.934	58480	ENSG00000116574			A_other	Rhou (MGI:1916831)
chr1	229271110	229305893	1q42-q43	1q42.13	179511	RAB4A, RAB4	Ras-associated protein RAB4A	RAB4A	0.589	5867	ENSG00000168118			A_other	Rab4a (MGI:105069)
chr1	229321014	229343794	1q42.13	1q42.13	616762	CCSAP, CSAP, C1orf96	Centriole-, cilia-, and spindle-associated protein	CCSAP	0.849	126731	ENSG00000154429			A_other	Ccsap (MGI:1920670)
chr1	229431244	229434093	1q42.1	1q42.13	102610	ACTA1, ASMA, NEM3, CFTD1, SHPM	Actin, alpha-1, skeletal muscle	ACTA1	1.223	58	ENSG00000143632	mutation identified in 1 SHPM family	?Myopathy, scapulohumeroperoneal, 616852 (3), Autosomal dominant; Nemaline myopathy 3, autosomal dominant or recessive, 161800 (3), Autosomal dominant, Autosomal recessive; Myopathy, actin, congenital, with excess of thin myofilaments, 161800 (3), Autosomal dominant, Autosomal recessive; Myopathy, actin, congenital, with cores, 161800 (3), Autosomal dominant, Autosomal recessive; Myopathy, congen…	ADR	Acta1 (MGI:87902)
chr1	229440258	229508341	1q42.13	1q42.13	607613	NUP133, NPHS18, GAMOS8	Nucleoporin, 133kD	NUP133	0.448	55746	ENSG00000069248	mutation identified in 1 GAMOS8 family	?Galloway-Mowat syndrome 8, 618349 (3), Autosomal recessive; Nephrotic syndrome, type 18, 618177 (3), Autosomal recessive	AR	Nup133 (MGI:2442620)
chr1	229516581	229558987	1q42	1q42.13	605454	ABCB10, MTABC2	ATP-binding cassette, subfamily B, member 10	ABCB10	0.937	23456	ENSG00000135776	pseudogene on 15q13-q14		A_other	Abcb10 (MGI:1860508)
chr1	229626246	229660199	1q42.13	1q42.13	619372	URB2, KIAA0133	URB2 ribosome biogenesis homolog	URB2	0.845	9816	ENSG00000135763			A_other	Urb2 (MGI:2681124)
chr1	230057788	230282121	1q41-q42	1q42.13	602274	GALNT2, CDG2T	UDP-N-acetyl-alpha-D-galactosamine:polypeptide N-acetylgalactosaminyltransferase 2	GALNT2	0.488	2590	ENSG00000143641		Congenital disorder of glycosylation, type IIt, 618885 (3), Autosomal recessive	AR	Galnt2 (MGI:894694)
chr1	230314489	230426331	1q42.13	1q42.13	616791	PGBD5	Piggybac transposable element-derived 5	PGBD5	0.708	79605	ENSG00000177614			A_other	Pgbd5 (MGI:2429955)
chr1	230642480	230693981	1q42.2	1q42.2	606974	COG2, LDLC, CDG2Q	Component of oligomeric golgi complex 2	COG2	0.591	22796	ENSG00000135775	mutation identified in 1 CDG2Q patient	?Congenital disorder of glycosylation, type IIq, 617395 (3), Autosomal recessive	AR	Cog2 (MGI:1923582)
chr1	230702522	230745582	1q42-q43	1q42.2	106150	AGT, SERPINA8	Angiotensinogen	AGT	1.445	183	ENSG00000135744		Renal tubular dysgenesis, 267430 (3), Autosomal recessive; {Preeclampsia, susceptibility to} (3); {Hypertension, essential, susceptibility to}, 145500 (3), Multifactorial	AR	Agt (MGI:87963)
chr1	230747288	230803355	1q42	1q42.2	606401	CAPN9	Calpain 9	CAPN9	1.14	10753	ENSG00000135773			A_other	Capn9 (MGI:1920897)
chr1	230979081	231000732	1q42.2	1q42.2	611647	ARV1, DEE38	ARV1 homolog, fatty acid homeostasis modulator	ARV1	1.255	64801	ENSG00000173409		Developmental and epileptic encephalopathy 38, 617020 (3), Autosomal recessive	AR	Arv1 (MGI:1916115)
chr1	231162057	231221564	1q42	1q42.2	610584	TRIM67	Tripartite motif-containing protein 67	TRIM67	0.326	440730	ENSG00000119283			A_other	Trim67 (MGI:3045323)
chr1	231241209	231277972	1q42	1q42.2	602744	GNPAT, DHAPAT, RCDP2	Glyceronephosphate O-acyltransferase	GNPAT	0.417	8443	ENSG00000116906		Rhizomelic chondrodysplasia punctata, type 2, 222765 (3), Autosomal recessive	AR	Gnpat (MGI:1343460)
chr1	231332752	231337851	1q42.2	1q42.2	615283	EXOC8, EXO84, SEC84, NEDMISB	Exocyst complex component 8	EXOC8	0.194	149371	ENSG00000116903	mutation identified in 1 NEDMISB family	?Neurodevelopmental disorder with microcephaly, seizures, and brain atrophy, 619076 (3), Autosomal recessive	AR	Exoc8 (MGI:2142527)
chr1	231337979	231355022	1q42.2	1q42.2	616086	SPRTN, DVC1, C1orf124, RJALS	SprT-like N-terminal domain protein	SPRTN	0.304	83932	ENSG00000010072		Ruijs-Aalfs syndrome, 616200 (3), Autosomal recessive	AR	Sprtn (MGI:2685351)
chr1	231363755	231422331	1q42-q43	1q42.2	606425	EGLN1, PHD2, HIFPH2, C1orf12, ZMYND6, SM20, ECYT3, HALAH	egl-9 family hypoxia inducible factor 1	EGLN1	0.303	54583	ENSG00000135766		Erythrocytosis, familial, 3, 609820 (3), Autosomal dominant; [Hemoglobin, high altitude adaptation], 609070 (3), Autosomal dominant	AD	Egln1 (MGI:1932286)
chr1	231528668	231566523	1q41	1q42.2	602964	TSNAX, TRAX	Translin-associated factor X	TSNAX	0.529	7257	ENSG00000116918			A_other	Tsnax (MGI:1855672)
chr1	231626789	232041271	1q42.1	1q42.2	605210	DISC1, SCZD9	Disrupted in schizophrenia 1	DISC1	0.789	27185	ENSG00000162946		{Schizophrenia 9, susceptibility to}, 604906 (3)	A_other	Disc1 (MGI:2447658)
chr1	232397964	232630495	1q42.2	1q42.2	611609	SIPA1L2, KIAA1389	SIPA1-like protein 2	SIPA1L2	0.287	57568	ENSG00000116991			A_other	Sipa1l2 (MGI:2676970)
chr1	232805415	232809928	1q42.2	1q42.2	618551	MAP10, KIAA1383, MTR120	Microtubule-associated protein 10	MAP10	1.338	54627	ENSG00000212916			A_other	Map10 (MGI:1921643)
chr1	233614105	233672513	1q42-q43	1q42.2	601745	KCNK1, TWIK1	Potassium channel, subfamily K, member 1	KCNK1	0.905	3775	ENSG00000135750			A_other	Kcnk1 (MGI:109322)
chr1	234373455	234385079	1q42.2	1q42.2	614772	COA6, C1orf31, MC4DN13	Cytochrome c oxidase assembly factor 6	COA6	1.454	388753	ENSG00000168275		Mitochondrial complex IV deficiency, nuclear type 13, 616501 (3), Autosomal recessive	AR	Coa6 (MGI:1915142)
chr1	234391312	234479178	1q42.3	1q42.2	605052	TARBP1, TRP185	TAR RNA-binding protein 1	TARBP1	0.841	6894	ENSG00000059588			A_other	Tarbp1 (MGI:4936930)
chr1	234604268	234610177	1q42.3	1q42.3	615332	IRF2BP2, CVID14	Interferon regulatory factor 2-binding protein 2	IRF2BP2	0.451	359948	ENSG00000168264	mutation identified in 1 CVID14 family	?Immunodeficiency, common variable, 14, 617765 (3), Autosomal dominant	AD	Irf2bp2 (MGI:2443921)
chr1	235109340	235128836	1q42.3	1q42.3	601848	TOMM20, MAS20, KIAA0016	Translocase of outer mitochondrial membrane 20	TOMM20	0.943	9804	ENSG00000173726			A_other	Tomm20 (MGI:1915202)
chr1	235166894	235328223	1q42.1-q43	1q42.3	609696	ARID4B, SAP180, RBP1L1, RBBP1L1, BRCAA1	AT-rich interactive domain-containing protein 4B	ARID4B	0.187	51742	ENSG00000054267			A_other	Arid4b (MGI:2137512)
chr1	235327215	235344531	1q43	1q42.3	606982	GGPS1, GGPPS1	Geranylgeranyl diphosphate synthase 1	GGPS1	0.64	9453	ENSG00000152904			A_other	Ggps1 (MGI:1341724)
chr1	235367426	235452442	1q42-q43	1q42.3	604934	TBCE, KCS, KCS1, HRD, PEAMO	Tubulin-specific chaperone E	TBCE	0.805	6905	ENSG00000284770		Kenny-Caffey syndrome, type 1, 244460 (3), Autosomal recessive; Hypoparathyroidism-retardation-dysmorphism syndrome, 241410 (3), Autosomal recessive; Encephalopathy, progressive, with amyotrophy and optic atrophy, 617207 (3), Autosomal recessive	AR	Tbce (MGI:1917680)
chr1	235440653	235504480	1q42.3	1q42.3	610194	B3GALNT2, MGC39558, MDDGA11	Beta-1,3-N-acetylgalactosaminyltransferase 2	B3GALNT2	0.843	148789	ENSG00000162885		Muscular dystrophy-dystroglycanopathy (congenital with brain and eye anomalies, type A, 11, 615181 (3), Autosomal recessive	AR	B3galnt2 (MGI:2145517)
chr1	235547684	235650607	1q42.3	1q42.3	604388	GNG4	Guanine nucleotide-binding protein, gamma 4	GNG4	1.712	2786	ENSG00000168243			A_other	Gng4 (MGI:102703)
chr1	235661030	235883712	1q42.3	1q42.3	606897	LYST, CHS1	Lysosomal trafficking regulator	LYST	0.307	1130	ENSG00000143669		Chediak-Higashi syndrome, 214500 (3), Autosomal recessive	AR	Lyst (MGI:107448)
chr1	235975829	236065091	1q43	1q42.3	131390	NID	Nidogen	NID1	0.65	4811	ENSG00000116962			A_other	Nid1 (MGI:97342)
chr1	236142528	236213534	1q42-q43	1q42.3	604658	TM7SF1	Transmembrane 7 superfamily, member 1	GPR137B	1.319	7107	ENSG00000077585			A_other	Gpr137b (MGI:1891463)
chr1	236213063	236281982	1q42.3	1q42.3	615437	ERO1LB	Endoplasmic reticulum oxidoreduction 1-like beta	ERO1B	0.853	56605	ENSG00000086619			A_other	Ero1b (MGI:1914725)
chr1	236394285	236484929	1q42.2-q43	1q42-q43	606603	EDARADD, ED3, EDA3, ECTD11B, ECTD11A	EDAR-associated death domain	EDARADD	1.153	128178	ENSG00000186197		Ectodermal dysplasia 11B, hypohidrotic/hair/tooth type, autosomal recessive, 614941 (3), Autosomal recessive; Ectodermal dysplasia 11A, hypohidrotic/hair/tooth type, autosomal dominant, 614940 (3), Autosomal dominant	ADR	Edaradd (MGI:1931001)
chr1	236518213	236552980	1q42-q43	1q43	606099	LGALS8, PCTA1	Lectin, galactoside-binding, soluble, 8	LGALS8	1.057	3964	ENSG00000116977			A_other	Lgals8 (MGI:1928481)
chr1	236686498	236764630	1q42-q43	1q43	102573	ACTN2, CMD1AA, CMH23, MYOCOZ, MPD6	Actinin, alpha-2	ACTN2	0.239	88	ENSG00000077522		Myopathy, distal, 6, adult onset, 618655 (3), Autosomal dominant; Cardiomyopathy, hypertrophic, 23, with or without LVNC, 612158 (3), Autosomal dominant; Cardiomyopathy, dilated, 1AA, with or without LVNC, 612158 (3), Autosomal dominant; Myopathy, congenital with structured cores and Z-line abnormalities, 618654 (3), Autosomal dominant	AD	Actn2 (MGI:109192)
chr1	236794303	236903980	1q43	1q43	156570	MTR, HMAG	5-methyltetrahydrofolate-homocysteine methyltransferase 1	MTR	0.627	4548	ENSG00000116984		{Neural tube defects, folate-sensitive, susceptibility to}, 601634 (3), Autosomal recessive; Homocystinuria-megaloblastic anemia, cblG complementation type, 250940 (3), Autosomal recessive	AR	Mtr (MGI:894292)
chr1	237042183	237833987	1q42.1-q43	1q43	180902	RYR2, VTSIP, ARVD2, ARVC2, VACRDS	Ryanodine receptor-2 (cardiac)	RYR2	0.25	6262	ENSG00000198626		Ventricular tachycardia, catecholaminergic polymorphic, 1, 604772 (3), Autosomal dominant; Ventricular arrythmias due to cardiac ryanodine receptor calcium release deficiency syndrome, 115000 (3), Autosomal dominant; Arrhythmogenic right ventricular dysplasia 2, 600996 (3), Autosomal dominant	AD	Ryr2 (MGI:99685)
chr1	237882403	237890921	1q43	1q43	613514	ZP4, ZPB	Zona pellucida glycoprotein 4	ZP4	1.314	57829	ENSG00000116996			A_other
chr1	239386564	239915449	1q43	1q43	118494	CHRM3, PBS, EGBRS	Cholinergic receptor, muscarinic, 3	CHRM3	0.249	1131	ENSG00000133019		Prune belly syndrome, 100100 (3), Autosomal recessive	AR	Chrm3 (MGI:88398)
chr1	240091882	240475186	1q43	1q43	606373	FMN2, MRT47	Formin 2	FMN2	0.274	56776	ENSG00000155816		Mental retardation, autosomal recessive 47, 616193 (3), Autosomal recessive	AR	Fmn2 (MGI:1859252)
chr1	240489572	240612371	1q43	1q43	608832	GREM2, PRDC, STHAG9	Gremlin 2 homolog, cystine knot superfamily	GREM2	1.268	64388	ENSG00000180875		Tooth agenesis, selective, 9, 617275 (3), Autosomal dominant	AD	Grem2 (MGI:1344367)
chr1	240774741	241357229	1q43	1q43	602517	RGS7	Regulator of G protein signaling 7	RGS7	0.368	6000	ENSG00000182901			A_other	Rgs7 (MGI:1346089)
chr1	241497602	241519754	1q42.1	1q43	136850	FH, HLRCC, MCUL1, FMRD	Fumarate hydratase	FH	0.544	2271	ENSG00000091483		Leiomyomatosis and renal cell cancer, 150800 (3), Autosomal dominant; Fumarase deficiency, 606812 (3), Autosomal recessive	ADR	Fh1 (MGI:95530)
chr1	241531882	241595641	1q43	1q43	603538	KMO	Kynurenine 3-monooxygenase	KMO	0.698	8564	ENSG00000117009			A_other	Kmo (MGI:2138151)
chr1	241593123	241640368	1q43	1q43	606695	OPN3, ECPN	Opsin 3	OPN3	0.894	23596	ENSG00000054277			A_other	Opn3 (MGI:1338022)
chr1	241628850	241640368	1q43	1q43	118825	CHML, REP2	Choroideremia-like	CHML	0.908	1122	ENSG00000203668			A_other	Chml (MGI:101913)
chr1	241847966	241889938	1q42-q43	1q43	606063	EXO1, HEX1	Exonuclease 1, S. cerevisiae, homolog of	EXO1	0.925	9156	ENSG00000174371			A_other	Exo1 (MGI:1349427)
chr1	243124427	243255795	1q44	1q43	613023	CEP170, KIAA0470	Centrosomal protein, 170kD	CEP170	0.192	9859	ENSG00000143702			A_other	Cep170 (MGI:1918348)
chr1	243255417	243503682	1q43-q44	1q43-q44	613524	SDCCAG8, CCCAP, SLSN7, BBS16	SHH signaling and ciliogenesis regulator SDCCAG8	SDCCAG8	0.784	10806	ENSG00000054282		Senior-Loken syndrome 7, 613615 (3); Bardet-Biedl syndrome 16, 615993 (3), Autosomal recessive	AR	Sdccag8 (MGI:1924066)
chr1	243488232	243851078	1q44	1q43-q44	611223	AKT3, PKBG, MPPH2	AKT serine/threonine kinase 3	AKT3	0.178	10000	ENSG00000117020		Megalencephaly-polymicrogyria-polydactyly-hydrocephalus syndrome 2, 615937 (3), Autosomal dominant	AD	Akt3 (MGI:1345147)
chr1	244048652	244057475	1q44	1q44	608433	ZBTB18, ZNF238, RP58, MRD22	Zinc finger and BTB domain containing 18	ZBTB18	0.179	10472	ENSG00000179456		Mental retardation, autosomal dominant 22, 612337 (3), Autosomal dominant	AD	Zbtb18 (MGI:1353609)
chr1	244408493	244452059	1cen-q12	1q44	103060	ADSS	Adenylosuccinate synthetase (Ade(-)H-complementing)	ADSS2	0.454	159	ENSG00000035687			A_other	Adss (MGI:87948)
chr1	244652759	244709032	1q44	1q44	614638	DESI2, PPPDE1	Desumoylating isopeptidase 2	DESI2	0.449	51029	ENSG00000121644			A_other	Desi2 (MGI:1926075)
chr1	244835305	244845062	1q44	1q44	614698	COX20, FAM36A, MC4DN11	Cytochrome c oxidase assembly factor COX20	COX20	1.48	116228	ENSG00000203667		Mitochondrial complex IV deficiency, nuclear type 11, 619054 (3), Autosomal recessive	AR	Cox20 (MGI:1913609)
chr1	244850296	244864542	1q44	1q44	602869	HNRNPU, HNRPU, SAFA, DEE54	Heterogeneous nuclear ribonucleoprotein U	HNRNPU	0.114	3192	ENSG00000153187		Developmental and epileptic encephalopathy 54, 617391 (3), Autosomal dominant	AD	Hnrnpu (MGI:1858195)
chr1	245154984	245709431	1q44	1q44	614026	KIF26B	Kinesin family member 26B	KIF26B	0.211	55083	ENSG00000162849			A_other	Kif26b (MGI:2447076)
chr1	245749341	246507278	1q44	1q44	608783	SMYD3	SET and MYND domain-containing protein 3	SMYD3	0.899	64754	ENSG00000185420			A_other	Smyd3 (MGI:1916976)
chr1	246540560	246566260	1q44	1q44	607055	TFB2M	Transcription factor B2, mitochondrial	TFB2M	0.953	64216	ENSG00000162851			A_other	Tfb2m (MGI:107937)
chr1	246566337	246668594	1q44	1q44	613439	CNST	Consortin	CNST	0.737	163882	ENSG00000162852			A_other	Cnst (MGI:2445141)
chr1	246839097	246931947	1q44	1q44	610853	AHCTF1, ELYS	AT hook containing transcription factor 1	AHCTF1	0.129	25909	ENSG00000153207			A_other	Ahctf1 (MGI:1915033)
chr1	246945545	247008056	1q44	1q44	616348	ZNF695, SBZF3	Zinc finger protein 695	ZNF695	1.847	57116	ENSG00000197472			A_other	Zfp457,Zfp595,Zfp738 (MGI:3040706,MGI:3040707,MGI:2664334)
chr1	247121974	247172378	1q44	1q44	194631	ZNF124	Zinc finger protein-124 (HZF-16)	ZNF124	1.73	7678	ENSG00000196418			A_other
chr1	247297414	247331866	1q44	1q44	613911	ZNF496, NIZP1, ZFP496	Zinc finger protein 496	ZNF496	0.249	84838	ENSG00000162714			A_other	Zkscan17 (MGI:2679270)
chr1	247416162	247448822	1q44	1q44	606416	NLRP3, CIAS1, FCU, FCAS1, NALP3, PYPAF1, DFNA34, KEFH	NLR family, pyrin domain containing 3	NLRP3	0.519	114548	ENSG00000162711		CINCA syndrome, 607115 (3), Autosomal dominant; Familial cold inflammatory syndrome 1, 120100 (3), Autosomal dominant; Keratoendothelitis fugax hereditaria, 148200 (3), Autosomal dominant; Deafness, autosomal dominant 34, with or without inflammation, 617772 (3), Autosomal dominant; Muckle-Wells syndrome, 191900 (3), Autosomal dominant	AD	Nlrp3 (MGI:2653833)
chr1	247670811	247679738	1q44	1q44	611677	OR13G1	Olfactory receptor, family 13, subfamily G, member 1	OR13G1	1.731	441933	ENSG00000197437			A_other	Olfr309 (MGI:3030143)
chr1	247895586	247896530	1q44	1q44	616729	OR2W3	Olfactory receptor family 2 subfamily W member 3	OR2W3	1.767	343171	ENSG00000238243			A_other	Olfr322,Olfr317 (MGI:3030151,MGI:3030156)
chr1	248850003	248860760	1q44	1q44	617758	ZNF692, AREBP	Zinc finger protein 692	ZNF692	1.22	55657	ENSG00000171163			A_other	Zfp692 (MGI:2144276)
chr2	0	12000000	2p25		612396	ALLC	Allantoicase	ALLC	1.483	55821	ENSG00000151360	nonfunctional in humans		A_other
chr2	38813	47076	2p25.3	2p25.3	611395	FAM110C	Family with sequence similarity 110, member C	FAM110C	1.862	642273	ENSG00000184731			A_other	Fam110c (MGI:1918813)
chr2	218135	264823	2p25.3	2p25.3	617314	SH3YL1	SH3 domain- and SYLF domain-containing protein 1	SH3YL1	1.112	26751	ENSG00000035115			A_other	Sh3yl1 (MGI:1346118)
chr2	264946	278282	2p25	2p25.3	171500	ACP1	Acid phosphatase 1, soluble	ACP1	1.802	52	ENSG00000143727			A_other	Acp1 (MGI:87881)
chr2	663876	677405	2p25.3	2p25.3	613220	TMEM18	Transmembrane protein 18	TMEM18	1.317	129787	ENSG00000151353			A_other	Tmem18 (MGI:2387176)
chr2	950848	1367990	2p25	2p25.3	608715	SNTG2, SYN5	Syntrophin, gamma-2	SNTG2	1.118	54221	ENSG00000172554			A_other	Sntg2 (MGI:1919541)
chr2	1413287	1543672	2p25	2p25.3	606765	TPO, TPX, TDH2A	Thyroid peroxidase	TPO	1.107	7173	ENSG00000115705		Thyroid dyshormonogenesis 2A, 274500 (3), Autosomal recessive	AR	Tpo (MGI:98813)
chr2	1631886	1744851	2p25.3	2p25.3	605158	PXDN, D2S448E, KIAA0230, PRG2, PXN, COPOA, ASGD7	Peroxidasin	PXDN	0.523	7837	ENSG00000130508		Anterior segment dysgenesis 7, with sclerocornea, 269400 (3), Autosomal recessive	AR	Pxdn (MGI:1916925)
chr2	1789112	2331387	2p24	2p25.3	613084	MYT1L, KIAA1106, MRD39	Myelin transcription factor 1-like	MYT1L	0.087	23040	ENSG00000186487		Mental retardation, autosomal dominant 39, 616521 (3), Autosomal dominant	AD	Myt1l (MGI:1100511)
chr2	3379244	3479570	2p25.3	2p25.3	614139	TRAPPC12, TTC15, PEBAS	Trafficking protein particle complex, subunit 12	TRAPPC12	1.193	51112	ENSG00000171853		Encephalopathy, progressive, early-onset, with brain atrophy and spasticity, 617669 (3), Autosomal recessive	AR	Trappc12 (MGI:2445089)
chr2	3497365	3519530	2p25.3	2p25.3	613400	ADI1, SIPL	Acireductone dioxygenase 1	ADI1	1.687	55256	ENSG00000182551			A_other	Adi1 (MGI:2144929)
chr2	3531812	3558366	2p25	2p25.3	604123	RNASEH1, PEOB2	Ribonuclease H1	RNASEH1	0.738	246243	ENSG00000171865	pseudogenes on chr. 17 and chr.1	Progressive external ophthalmoplegia with mitochondrial DNA deletions, autosomal recessive 2, 616479 (3), Autosomal recessive	AR	Rnaseh1 (MGI:1335073)
chr2	3575259	3580919	2p25	2p25.3	603658	RPS7, DBA8	Ribosomal protein S7	RPS7	0.309	6201	ENSG00000171863		Diamond-Blackfan anemia 8, 612563 (3), Autosomal dominant	AD	Rps7 (MGI:1333818)
chr2	3595111	3644643	2p25.3	2p25.3	612502	COLEC11, CLK1, 3MC2	Collectin 11	COLEC11	0.816	78989	ENSG00000118004		3MC syndrome 2, 265050 (3), Autosomal recessive	AR	Colec11 (MGI:1918943)
chr2	5692383	5701384	2p25	2p25.2	600898	SOX11, MRD27, CSS9	SRY-box 11	SOX11	0.44	6664	ENSG00000176887		Coffin-Siris syndrome 9, 615866 (3), Autosomal dominant	AD	Sox11 (MGI:98359)
chr2	6840416	6866634	2p25.2	2p25.2	611787	CMPK2	Cytidine monophosphate (UMP-CMP) kinase 2, mitochondrial	CMPK2	1.439	129607	ENSG00000134326			A_other	Cmpk2 (MGI:99830)
chr2	6865732	6898238	2p25.2	2p25.2	607810	RSAD2, VIPERIN	Radical S-adenosyl methionine domain containing 2	RSAD2	1.813	91543	ENSG00000134321			A_other	Rsad2 (MGI:1929628)
chr2	8682055	8684460	2p25	2p25.1	600386	ID2	Inhibitor of DNA binding 2, dominant negative	ID2	0.827	3398	ENSG00000115738			A_other	Id2 (MGI:96397)
chr2	8721080	8837612	2p25.1	2p25.1	615759	KIDINS220, ARMS, SINO	Kinase D-interacting substrate, 220kD	KIDINS220	0.35	57498	ENSG00000134313		Spastic paraplegia, intellectual disability, nystagmus, and obesity, 617296 (3), Autosomal dominant	AD	Kidins220 (MGI:1924730)
chr2	8852689	9003709	2p25.1	2p25.1	611949	MBOAT2, LPCAT4	Membrane-bound O-acyltransferase domain-containing 2	MBOAT2	0.42	129642	ENSG00000143797			A_other	Mboat2 (MGI:1914466)
chr2	9206811	9405677	2p24	2p25.1	603817	DDEF2, PAP	Development- and differentiation-enhancing factor 2	ASAP2	0.22	8853	ENSG00000151693			A_other	Asap2 (MGI:2685438)
chr2	9403474	9423568	2p25.2	2p25.1	607153	ITGB1BP1, ICAP1, ICAP1A, ICAP1B	Integrin cytoplasmic domain-associated protein 1 beta	ITGB1BP1	1.139	9270	ENSG00000119185			A_other	Itgb1bp1 (MGI:1306802)
chr2	9488485	9555829	2p25	2p25.1	603639	ADAM17, TACE, NISBD1	ADAM metallopeptidase domain 17	ADAM17	0.28	6868	ENSG00000151694	mutation identified in 1 NISBD1 family	?Inflammatory skin and bowel disease, neonatal, 1, 614328 (3), Autosomal recessive	AR	Adam17 (MGI:1096335)
chr2	9583966	9630996	2p25.1	2p25.1	609009	TYHAQ	Tyrosine 3-monooxygenase/tryptophan 5-monooxygenase activation protein, theta isoform	YWHAQ	0.499	10971	ENSG00000134308	pseudogene on chr.22		A_other	Ywhaq,Cdk5rap2 (MGI:2384875,MGI:891963)
chr2	9843441	9934415	2p25	2p25.1	604904	RAF1B, RAFI63, SL1	TATA box-binding protein-associated factor 1B	TAF1B	1.025	9014	ENSG00000115750			A_other	Taf1b (MGI:109577)
chr2	9951692	10002278	2p25.1	2p25.1	609786	GRHL1, LBP32, MGR	Grainyhead-like 1	GRHL1	0.428	29841	ENSG00000134317			A_other	Grhl1 (MGI:2182540)
chr2	10043549	10054835	2p25	2p25.1	603301	KLF11, TIEG2, FKLF1, FKLF, MODY7	Kruppel-like factor 11	KLF11	1.47	8462	ENSG00000172059		Maturity-onset diabetes of the young, type VII, 610508 (3)	A_other	Klf11 (MGI:2653368)
chr2	10056472	10080410	2p25	2p25.1	618713	CYS1	Cystin 1	CYS1	1.854	192668	ENSG00000205795			A_other	Cys1 (MGI:2177632)
chr2	10122567	10211009	2p25-p24	2p25.1	180390	RRM2	Ribonucleotide reductase, M2 polypeptide	RRM2	0.415	6241	ENSG00000171848	pseudogenes on 1p, 1q, Xp		A_other	Rrm2 (MGI:98181)
chr2	10302123	10427616	2p25.1	2p25.1	600207	HPCAL1	Hippocalcin-like 1	HPCAL1	0.416	3241	ENSG00000115756			A_other	Hpcal1 (MGI:1855689)
chr2	10439967	10448326	2p25	2p25.1	165640	ODC1, BABS	Ornithine decarboxylase-1	ODC1	0.543	4953	ENSG00000115758	pseudogene ODCP on 7q31-qter	Bachmann-Bupp syndrome, 619075 (3), Autosomal dominant	AD	Odc1 (MGI:97402)
chr2	10570753	10689974	2p25.1	2p25.1	616197	NOL10, PQBP5	Nucleolar protein 10	NOL10	0.431	79954	ENSG00000115761			A_other	Nol10 (MGI:2684913)
chr2	10720972	10785109	2p25.1	2p25.1	618070	ATP6V1C2	ATPase, H+ transporting, V1 subunit C2	ATP6V1C2	0.939	245973	ENSG00000143882			A_other	Atp6v1c2 (MGI:1916025)
chr2	10783390	10837711	2p25-p24	2p25.1	611099	PDIA6, ERP5	Protein disulfide isomerase, family A, member 6	PDIA6	0.473	10130	ENSG00000143870			A_other	Pdia6 (MGI:1919103)
chr2	10911933	10914224	2p25	2p25.1	603787	KCNF1, KH1	Potassium voltage-gated channel, subfamily F, member 1	KCNF1	0.657	3754	ENSG00000162975			A_other	Kcnf1 (MGI:2687399)
chr2	11179758	11345436	2p24	2p25.1	604002	ROCK2	RHO-associated coiled-coil-containing protein kinase 2	ROCK2	0.215	9475	ENSG00000134318			A_other	Rock2 (MGI:107926)
chr2	11444374	11466176	2p25.1	2p25.1	602944	E2F6	E2F transcription factor 6	E2F6	0.684	1876	ENSG00000169016			A_other	E2f6 (MGI:1354159)
chr2	11481674	11642787	2p25.1	2p25.1	611736	GREB1	GREB1 protein	GREB1	0.476	9687	ENSG00000196208			A_other	Greb1 (MGI:2149712)
chr2	11658118	11670205	2p25.1	2p25.1	605538	NTSR2	Neurotensin receptor 2	NTSR2	1.087	23620	ENSG00000169006			A_other	Ntsr2 (MGI:108018)
chr2	11677543	11827408	2p21	2p25.1	605518	LPIN1	Lipin 1	LPIN1	0.727	23175	ENSG00000134324	related to LSL	Myoglobinuria, acute recurrent, autosomal recessive, 268200 (3), Autosomal recessive	AR	Lpin1 (MGI:1891340)
chr2	12716935	12742733	2p24.3	2p24.3	609462	TRIB2, TRB2	Tribbles pseudokinase 2	TRIB2	0.24	28951	ENSG00000071575			A_other	Trib2 (MGI:2145021)
chr2	14998066	15561343	2p24-p23	2p24.3	608025	NBAS, NAG, SOPH, ILFS2	Neuroblastoma-amplified sequence	NBAS	0.777	51594	ENSG00000151779		Short stature, optic nerve atrophy, and Pelger-Huet anomaly, 614800 (3), Autosomal recessive; Infantile liver failure syndrome 2, 616483 (3), Autosomal recessive	AR	Nbas (MGI:1918419)
chr2	15591867	15631100	2p24	2p24.3	601257	DDX1	DEAD-box helicase 1	DDX1	0.284	1653	ENSG00000079785			A_other	Ddx1 (MGI:2144727)
chr2	15940549	15947003	2p24.1	2p24.3	164840	MYCN, NMYC, ODED, MODED	Oncogene NMYC	MYCN	0.412	4613	ENSG00000134323	proximal to APOB	Feingold syndrome 1, 164280 (3), Autosomal dominant	AD	Mycn,Mycs (MGI:97357,MGI:1332242)
chr2	17539971	17657017	2p24.2	2p24.2	600817	VSNL1, VILIP, HLP3	Visinin-like 1	VSNL1	0.633	7447	ENSG00000163032			A_other	Vsnl1 (MGI:1349453)
chr2	17663811	17753832	2p24.2	2p24.2	609387	SMC6L1, SMC6	Structural maintenance of chromosomes 6-like 1	SMC6	0.489	79677	ENSG00000163029			A_other	Smc6 (MGI:1914491)
chr2	17753686	17788945	2p24.2	2p24.2	612449	GEN1	GEN1, Drosophila, homolog of	GEN1	0.951	348654	ENSG00000178295			A_other	Gen1 (MGI:2443149)
chr2	17816459	17817797	2p24.2	2p24.2	612209	MSGN1	Mesogenin 1	MSGN1	1.472	343930	ENSG00000151379			A_other	Msgn1 (MGI:1860483)
chr2	17877846	17932960	2p24	2p24.2	603888	KCNS3, KV9.3	Potassium voltate-gated channel, delayed-rectifier, subfamily S, member 3	KCNS3	0.905	3790	ENSG00000170745			A_other	Kcns3 (MGI:1098804)
chr2	18554722	18560652	2p24.2	2p24.2	616796	RDH14, SDR7C4, PAN2	Retinol dehydrogenase 14	RDH14	1.795	57665	ENSG00000240857			A_other	Rdh14 (MGI:1920402)
chr2	18562870	18589568	2p24.2	2p24.2	610526	NT5C1B, CN1B, AIRP	5'-nucleotidase, cytosolic, Ib	NT5C1B	0.982	93034	ENSG00000185013			A_other	Nt5c1b (MGI:1918131)
chr2	19351484	19358622	2p24	2p24.1	608891	ODD, OSR1	ODD-skipped, Drosophila, homolog of	OSR1	0.46	130497	ENSG00000143867			A_other	Osr1 (MGI:1344424)
chr2	19910259	19990104	2p24.1	2p24.1	613602	WDR35, NAOFEN, KIAA1336, CED2, SRTD7	WD repeat-containing protein 35	WDR35	0.815	57539	ENSG00000118965		Short-rib thoracic dysplasia 7 with or without polydactyly, 614091 (3), Autosomal recessive; Cranioectodermal dysplasia 2, 613610 (3), Autosomal recessive	AR	Wdr35 (MGI:1921932)
chr2	19992051	20012667	2p24-p23	2p24.1	602109	MATN3, EDM5, HOA, OS2, SEMDBCD	Matrilin 3	MATN3	1.249	4148	ENSG00000132031		{Osteoarthritis susceptibility 2}, 140600 (3), Autosomal dominant; Spondyloepimetaphyseal dysplasia, Borochowitz-Cormier-Daire type, 608728 (3), Autosomal recessive; Epiphyseal dysplasia, multiple, 5, 607078 (3), Autosomal dominant	ADR	Matn3 (MGI:1328350)
chr2	20032649	20051627	2q24.1	2p24.1	618837	LAPTM4A	Lysosome-associated protein, transmembrane 4, alpha	LAPTM4A	0.877	9741	ENSG00000068697			A_other	Laptm4a (MGI:108017)
chr2	20200796	20225474	2p24.1	2p24.1	186355	SDC1	Syndecan 1	SDC1	0.956	6382	ENSG00000115884	close to NMYC in mouse		A_other	Sdc1 (MGI:1349162)
chr2	20248690	20352252	2p22-p21	2p24.1	607205	PUM2, KIAA0235	Pumilio, Drosophila, homolog of, 2	PUM2	0.284	23369	ENSG00000055917			A_other	Pum2 (MGI:1931751)
chr2	20447073	20449439	2p24.1	2p24.1	165370	RHOB, ARHB, ARH6, RHOH6	RAS homolog gene family, member B (oncogene RHO H6)	RHOB	1.161	388	ENSG00000143878			A_other	Rhob (MGI:107949)
chr2	20552933	20651660	2p24.1	2p24.1	609359	HS1BP3, FLJ14249, ETM2	HS1-binding protein 3	HS1BP3	1.217	64342	ENSG00000118960			A_other	Hs1bp3 (MGI:1913224)
chr2	20667143	20679242	2p24-p23	2p24.1	604651	GDF7	Growth/differentiation factor 7	GDF7	0.638	151449	ENSG00000143869			A_other	Gdf7 (MGI:95690)
chr2	21001428	21044072	2p24	2p24.1	107730	APOB, FLDB, LDLCQ4, FCHL2	Apolipoprotein B (including Ag(x) antigen)	APOB	0.461	338	ENSG00000084674	1 gene for liver apo-B100 and gut apo-B48; Ag linked	Hypercholesterolemia, familial, 2, 144010 (3), Autosomal dominant; Hypobetalipoproteinemia, 615558 (3), Autosomal recessive	ADR	Apob (MGI:88052)
chr2	23687623	23927122	2p24.1-p23.3	2p24.1-p23.3	615347	ATAD2B, KIAA1240	ATPase family, AAA domain-containing, member 2B	ATAD2B	0.155	54454	ENSG00000119778			A_other	Atad2b (MGI:2444798)
chr2	24009021	24026774	2p23.3	2p23.3	617845	MFSD2B	Major facilitator superfamily domain-containing protein 2B	MFSD2B	1.211	388931	ENSG00000205639			A_other	Mfsd2b (MGI:3583946)
chr2	24033204	24067742	2p23.3	2p23.3	600620	FKBP1B, PKBP1L	FK506-binding protein 1B	FKBP1B	0.951	2281	ENSG00000119782			A_other	Fkbp1b (MGI:1336205)
chr2	24077427	24085766	2p23.3	2p23.3	605171	TP53I3, PIG3	Tumor protein p53-inducible protein 3	TP53I3	1.656	9540	ENSG00000115129			A_other
chr2	24202863	24360537	2p25	2p23.3	604464	ITSN2, SH3D1B, SWAP, KIAA1256	Intersectin 2	ITSN2	0.491	50618	ENSG00000198399			A_other	Itsn2 (MGI:1338049)
chr2	24491253	24770701	2p23	2p23.3	602691	NCOA1, SRC1	Nuclear receptor coactivator 1	NCOA1	0.247	8648	ENSG00000084676			A_other	Ncoa1 (MGI:1276523)
chr2	24789727	24793390	2p23.3	2p23.3	617342	PRTHD1, C2orf79	Peptidyl-tRNA hydrolase domain-containing 1	PTRHD1	1.941	391356	ENSG00000184924			A_other	Ptrhd1 (MGI:1916959)
chr2	24793338	24822375	2p23.3	2p23.3	611504	CENPO	Centromeric protein O	CENPO	1.296	79172	ENSG00000138092			A_other	Cenpo (MGI:1923800)
chr2	24819168	24920236	2p24-p22	2p23.3	600291	ADCY3, BMIQ19	Adenylate cyclase-3	ADCY3	0.681	109	ENSG00000138031		{Obesity, susceptibility to, BMIQ19}, 617885 (3), Autosomal recessive	AR	Adcy3 (MGI:99675)
chr2	24943635	24972093	2p23.3	2p23.3	613527	DNAJC27, RBJ	DNAJ/HSP40 homolog, subfamily, C, member 27	DNAJC27	0.894	51277	ENSG00000115137			A_other	Dnajc27 (MGI:2443036)
chr2	25042075	25159136	2p23.3	2p23.3	616797	EFR3B, KIAA0953	Efr3, S. cerevisiae, homolog of, B	EFR3B	0.436	22979	ENSG00000084710			A_other	Efr3b (MGI:2444851)
chr2	25160859	25168579	2p23.3	2p23.3	176830	POMC, OBAIRH	Proopiomelanocortin (adrenocorticotropin/beta-lipotropin)	POMC	1.384	5443	ENSG00000115138		{Obesity, early-onset, susceptibility to}, 601665 (3), Autosomal dominant, Multifactorial, Autosomal recessive; Obesity, adrenal insufficiency, and red hair due to POMC deficiency, 609734 (3), Autosomal recessive	ADR	Pomc (MGI:97742)
chr2	25227873	25342589	2p23	2p23.3	602769	DNMT3A, TBRS, HESJAS	DNA methyltransferase 3A	DNMT3A	1.581	1788	ENSG00000119772		Tatton-Brown-Rahman syndrome, 615879 (3), Autosomal dominant; Acute myeloid leukemia, somatic, 601626 (3); Heyn-Sproul-Jackson syndrome, 618724 (3), Autosomal dominant	AD	Dnmt3a (MGI:1261827)
chr2	25377242	25673576	2p23-p22	2p23.3	602415	DTNB	Dystrobrevin, beta	DTNB	0.79	1838	ENSG00000138101			A_other	Dtnb (MGI:1203728)
chr2	25733752	25878486	2p23.3	2p23.3	612991	ASXL2, KIAA1685, SHAPNS	ASXL transcriptional regulator 2	ASXL2	0.146	55252	ENSG00000143970		Shashi-Pena syndrome, 617190 (3), Autosomal dominant	AD	Asxl2 (MGI:1922552)
chr2	25926597	25982739	2p23	2p23.3	602845	KIF3C	Kinesin family member 3C	KIF3C	0.287	3797	ENSG00000084731			A_other	Kif3c (MGI:107979)
chr2	26034083	26137453	2p23.3	2p23.3	612672	RAB10	Ras-associated protein	RAB10	0.271	10890	ENSG00000084733			A_other	Rab10 (MGI:105066)
chr2	26190634	26244631	2p23	2p23.3	600890	HADHA, MTPA	Hydroxyacyl-Coenzyme A dehydrogenase/3-ketoacyl-Coenzyme A thiolase/ enoyl-Coenzyme A hydratase (trifunctional protein), alpha subunit	HADHA	0.621	3030	ENSG00000084754		HELLP syndrome, maternal, of pregnancy, 609016 (3), Autosomal recessive; Mitochondrial trifunctional protein deficiency, 609015 (3), Autosomal recessive; LCHAD deficiency, 609016 (3), Autosomal recessive; Fatty liver, acute, of pregnancy, 609016 (3), Autosomal recessive	AR	Hadha (MGI:2135593)
chr2	26244916	26290464	2p23	2p23.3	143450	HADHB	Hydroxyacyl-Coenzyme A dehydrogenase/3-ketoacyl-Coenzyme A thiolase /enoyl-Coenzyme A hydratase (trifunctional protein), beta subunit	HADHB	1.04	3032	ENSG00000138029		Trifunctional protein deficiency, 609015 (3), Autosomal recessive	AR	Hadhb (MGI:2136381)
chr2	26401919	26456712	2p23.3	2p23.3	615288	DRC1, CCDC164, C2orf39, CILD21	Dynein regulatory complex, subunit 1	DRC1	1.041	92749	ENSG00000157856		Ciliary dyskinesia, primary, 21, 615294 (3), Autosomal recessive	AR	Drc1 (MGI:2685906)
chr2	26457202	26558755	2p23-p22	2p23.3	603681	OTOF, DFNB9, NSRD9, AUNB1	Otoferlin	OTOF	0.875	9381	ENSG00000115155	symbolized DFNB6 by authors	Auditory neuropathy, autosomal recessive, 1, 601071 (3), Autosomal recessive; Deafness, autosomal recessive 9, 601071 (3), Autosomal recessive	AR	Otof (MGI:1891247)
chr2	26581204	26641797	2p23.3	2p23.3	610646	CIB4, KIP4	Calcium- and integrin-binding protein 4	CIB4	1.555	130106	ENSG00000157884			A_other	Cib4 (MGI:1920509)
chr2	26692721	26733419	2p23	2p23.3	603220	KCNK3, TASK, PPH4	Potassium channel, subfamily K, member 3	KCNK3	0.401	3777	ENSG00000171303		Pulmonary hypertension, primary, 4, 615344 (3), Autosomal dominant	AD	Kcnk3 (MGI:1100509)
chr2	26786055	26794588	2p24-p21	2p23.3	117139	CENPA	Centromere protein A, 17kD	CENPA	1.19	1058	ENSG00000115163			A_other	Cenpa (MGI:88375)
chr2	26847994	26950350	2p23.3	2p23.3	608383	DPYSL5, CRMP5, CRAM	Dihydropyrimidinase-like 5	DPYSL5	0.113	56896	ENSG00000157851			A_other	Dpysl5 (MGI:1929772)
chr2	26970636	27027218	2p23.3-p23.1	2p23.3	605788	MAPRE3, EB3, RP3, EBF3	Microtubule-associated protein, RP/EB family, member 3	MAPRE3	0.49	22924	ENSG00000084764			A_other	Mapre3 (MGI:2140967)
chr2	27032964	27041693	2p23.3	2p23.3	615301	TMEM214	Transmembrane protein 214	TMEM214	0.804	54867	ENSG00000119777			A_other	Tmem214 (MGI:1916046)
chr2	27051422	27070619	2p23.3	2p23.3	615900	AGBL5, CCP5, RP75	AATP/GTP-binding protein-like 5	AGBL5	0.679	60509	ENSG00000084693		Retinitis pigmentosa 75, 617023 (3), Autosomal recessive	AR	Agbl5 (MGI:2441745)
chr2	27070471	27071653	2p23.3	2p23.3	618932	OST4	Oligosaccharyltransferase complex, noncatalytic subunit 4	OST4	1.738	100128731	ENSG00000228474			A_other	Ost4 (MGI:1914945)
chr2	27078614	27086402	2p23.3-p23.2	2p23.3	130660	EMILIN1, EMILIN	Elastin microfibril interfacer 1	EMILIN1	0.512	11117	ENSG00000138080			A_other	Emilin1 (MGI:1926189)
chr2	27086759	27100761	2p23.3-p23.2	2p23.3	614058	KHK	Ketohexokinase (fructokinase)	KHK	1.445	3795	ENSG00000138030		[Fructosuria], 229800 (3), Autosomal recessive	AR	Khk (MGI:1096353)
chr2	27099352	27119127	2p23.3	2p23.3	606137	CGREF1, CGR11	Cell growth regulator with EF-hand domain 1	CGREF1	1.872	10669	ENSG00000138028			A_other	Cgref1 (MGI:1915817)
chr2	27123779	27131113	2p23.3	2p23.3	612195	ABHD1, LABH1	Abhydrolase domain-containing 1	ABHD1	1.913	84696	ENSG00000143994			A_other	Abhd1 (MGI:1931013)
chr2	27130755	27134641	2p23	2p23.3	606395	PREB	Prolactin regulatory element-binding protein	PREB	0.735	10113	ENSG00000138073			A_other	Preb (MGI:1355326)
chr2	27148891	27156973	2p24-p23	2p23.3	609635	TCF23	Transcription factor 23	TCF23	1.614	150921	ENSG00000163792			A_other	Tcf23 (MGI:1934960)
chr2	27199586	27212341	2p23.3	2p23.3	604024	SLC5A6, SMVT, NERIB	Solute carrier family 5 (sodium dependent vitamin transporter), member 6	SLC5A6	0.53	8884	ENSG00000138074		Neurodegeneration, infantile-onset, biotin-responsive, 618973 (3), Autosomal recessive	AR	Slc5a6 (MGI:2660847)
chr2	27217368	27243942	2p21	2p23.3	114010	CAD, CDG1Z, DEE50	CAD trifunctional protein of pyrimidine biosynthesis	CAD	0.251	790	ENSG00000084774		Developmental and epileptic encephalopathy 50, 616457 (3), Autosomal recessive	AR	Cad (MGI:1916969)
chr2	27253683	27275862	2p23.3	2p23.3	602878	SLC30A3, ZNT3	Solute carrier family 30 (zinc transporter), member 3	SLC30A3	0.509	7781	ENSG00000115194			A_other	Slc30a3 (MGI:1345280)
chr2	27275426	27281498	2p23.3	2p23.3	613946	DNAJC5G	DNAJ/HSP40 homolog, subfamily C, member 5, gamma	DNAJC5G	1.55	285126	ENSG00000163793			A_other	Dnajc5g (MGI:3045263)
chr2	27282428	27307438	2p23.3	2p23.3	606474	TRIM54, RNF30, MURF3	Tripartite motif containing 54	TRIM54	1.687	57159	ENSG00000138100			A_other	Trim54 (MGI:1889623)
chr2	27307399	27308444	2p23-p21	2p23.3	600945	UCN, UROC	Urocortin	UCN	1.556	7349	ENSG00000163794			A_other	Ucn (MGI:1276123)
chr2	27309491	27323096	2p23-p21	2p23.3	137960	MPV17, MTDPS6, CMT2EE	Mitochondrial inner membrane protein MPV17	MPV17	1.792	4358	ENSG00000115204		Charcot-Marie-Tooth disease, axonal, type 2EE, 618400 (3), Autosomal recessive; Mitochondrial DNA depletion syndrome 6 (hepatocerebral type), 256810 (3), Autosomal recessive	AR	Mpv17 (MGI:97138)
chr2	27325853	27356763	2p23.3	2p23.3	604883	GTF3C2	General transcription factor 3C, polypeptide 2	GTF3C2	0.285	2976	ENSG00000115207			A_other	Gtf3c2 (MGI:1919002)
chr2	27364351	27370340	2p23.3	2p23.3	606687	EIF2B4	Eukaryotic translation initiation factor 2B, subunit 4	EIF2B4	0.33	8890	ENSG00000115211		Ovarioleukodystrophy, 603896 (3), Autosomal recessive; Leukoencephalopathy with vanishing white matter, 603896 (3), Autosomal recessive	AR	Eif2b4 (MGI:95300)
chr2	27370615	27377534	2p23.3	2p23.3	605963	SNX17	Sorting nexin 17	SNX17	0.579	9784	ENSG00000115234			A_other	Snx17 (MGI:2387801)
chr2	27377230	27380865	2p24.1-p22.3	2p23.3	613598	ZNF513, RP58	Zinc finger protein 513	ZNF513	0.413	130557	ENSG00000163795	mutation identified in 1 RP58 family	?Retinitis pigmentosa 58, 613617 (3), Autosomal recessive	AR	Zfp513 (MGI:2141255)
chr2	27381198	27409590	2p23.3	2p23.3	605119	PPM1G, PP2CG	Protein phosphatase, magnesium/manganese-dependent, 1G	PPM1G	0.33	5496	ENSG00000115241			A_other	Ppm1g (MGI:106065)
chr2	27427789	27442258	2p23	2p23.3	606010	NRBP	Nuclear receptor-binding protein	NRBP1	0.135	29959	ENSG00000115216			A_other	Nrbp1 (MGI:2183436)
chr2	27442380	27446480	2p23.3	2p23.3	619261	KRTCAP3, KCP3	Keratinocyte-associated protein 3	KRTCAP3	1.451	200634	ENSG00000157992			A_other	Krtcap3 (MGI:1917065)
chr2	27444372	27489818	2p23.3	2p23.3	607386	IFT172, SLB, KIAA1179, SRTD10, RP71	Intraflagellar transport 172	IFT172	0.755	26160	ENSG00000138002		Retinitis pigmentosa 71, 616394 (3), Autosomal recessive; Short-rib thoracic dysplasia 10 with or without polydactyly, 615630 (3), Autosomal recessive	AR	Ift172 (MGI:2682064)
chr2	27491882	27495501	2p23.3	2p23.3	611905	FNDC4, FRCP1	Fibronectin type III domain-containing protein 4	FNDC4	0.419	64838	ENSG00000115226			A_other	Fndc4 (MGI:1917195)
chr2	27496838	27523688	2p23.3-p23.2	2p23.3	600842	GCKR, GKRP, FGQTL5	Glucokinase (hexokinase 4) regulatory protein	GCKR	1.149	2646	ENSG00000084734		[Fasting plasma glucose level QTL 5], 613463 (3)	A_other	Gckr (MGI:1096345)
chr2	27628246	27651510	2p23.3	2p23.3	611479	XAB1, MBDIN	XPA-binding protein	GPN1	0.762	11321	ENSG00000198522			A_other	Gpn1 (MGI:1921504)
chr2	27642567	27663823	2p25	2p23.3	612762	SUPT7L, SUPT7H, SPT7l, KIAA0764, STAF65G	SPTY7-like, STAGA complex subunit gamma	SUPT7L	0.672	9913	ENSG00000119760			A_other	Supt7l (MGI:1919445)
chr2	27663470	27694979	2p23.3-p23.2	2p23.3	602655	SLC4A1AP	Solute carrier family 4 (anion exchanger), member 1, adaptor protein	SLC4A1AP	0.788	22950	ENSG00000163798			A_other	Slc4a1ap (MGI:1196608)
chr2	27771718	27779732	2p22	2p23.2	610059	MRPL33	Mitochondrial ribosomal protein L33	MRPL33	1.009	9553	ENSG00000243147			A_other	Mrpl33 (MGI:2137225)
chr2	27781378	27890386	2p23.2	2p23.2	611132	RBKS	Ribokinase	RBKS	1.529	64080	ENSG00000171174			A_other	Rbks (MGI:1918586)
chr2	28392854	28417316	2p23.2	2p23.2	601575	FOSL2	FOS-like 2, AP-1 transcription factor subunit	FOSL2	0.241	2355	ENSG00000075426			A_other	Fosl2 (MGI:102858)
chr2	28488577	28644141	2p23.2	2p23.2	610179	PLB1, PLB, FLJ30866	Phospholipase B1	PLB1	1.226	151056	ENSG00000163803			A_other	Plb1 (MGI:1922406)
chr2	28751603	28802939	2p23	2p23.2	600590	PPP1CB, NSLH2	Protein phosphatase-1, catalytic subunit, beta isoform	PPP1CB	0.147	5500	ENSG00000213639		Noonan syndrome-like disorder with loose anagen hair 2, 617506 (3), Autosomal dominant	AD	Ppp1cb (MGI:104871)
chr2	28810833	28850609	2p23.2	2p23.2	614029	SPDYA, SPY1, RINGOA	Speedy, xenopus, homolog of, A	SPDYA	0.506	245711	ENSG00000163806			A_other	Spdya (MGI:1918141)
chr2	28849820	28870359	2p23.2	2p23.2	619404	TRMT61B	tRNA methyltransferase 61B	TRMT61B	1.015	55006	ENSG00000171103			A_other
chr2	28894666	28948218	2p23.2	2p23.2	616195	WDR43, UTP5, KIAA0007	WD repeat-containing protein 43	WDR43	0.163	23160	ENSG00000163811			A_other	Wdr43 (MGI:1919765)
chr2	29190991	29921588	2p23	2p23.2-p23.1	105590	ALK, NBLST3	Anaplastic lymphoma kinase (Ki-1)	ALK	0.448	238	ENSG00000171094		{Neuroblastoma, susceptibility to, 3}, 613014 (3)	A_other	Alk (MGI:103305)
chr2	30146567	30160532	2p23.1	2p23.1	609726	YPEL5	Yippee-like 5	YPEL5	0.832	51646	ENSG00000119801			A_other	Ypel5 (MGI:1916937)
chr2	30231533	30260027	2p23.1	2p23.1	611763	LBH	Limb bud and heart development, mouse, homolog of	LBH	1.63	81606	ENSG00000213626			A_other	Lbh (MGI:1925139)
chr2	30447240	30644224	2p23.1	2p23.1	614241	LCLAT1, ALCAT1, AGPAT8	Lysocardiolipin acyltransferase 1	LCLAT1	0.82	253558	ENSG00000172954			A_other	Lclat1 (MGI:2684937)
chr2	30722770	30809526	2p23.1	2p23.1	610228	CAPN13, FLJ23523	Calpain 13	CAPN13	1.126	92291	ENSG00000162949			A_other	Capn13 (MGI:2685789)
chr2	30888517	31138439	2p23.2	2p23.1	608225	GALNT14	UDP-N-acetyl-alpha-D-galactosamine:polypeptide N-acetylgalactosaminyltransferase 14	GALNT14	1.097	79623	ENSG00000158089			A_other	Galnt14 (MGI:1918935)
chr2	31173055	31233969	2p23.1	2p23.1	610229	CAPN14	Calpain 14	CAPN14	1.112	440854	ENSG00000214711			A_other
chr2	31234151	31269450	2p21	2p23.1	605891	EHD3	EH domain-containing 3	EHD3	0.602	30845	ENSG00000013016			A_other	Ehd3 (MGI:1928900)
chr2	31334319	31414776	2p23-p22	2p23.1	607633	XDH, XAN1	Xanthine dehydrogenase (xanthine oxidase)	XDH	0.857	7498	ENSG00000158125		Xanthinuria, type I, 278300 (3), Autosomal recessive	AR	Xdh (MGI:98973)
chr2	31867187	32011007	2p22-p21	2p22.3	611786	MEMO1, MEMO, C2orf4	Mediator of cell motility 1	MEMO1	0.242	51072	ENSG00000162959			A_other	Memo1 (MGI:1924140)
chr2	32011648	32039839	2p22.3	2p22.3	612032	DPY30	DPY30, C. elegans, homolog of	DPY30	0.978	84661	ENSG00000162961			A_other	Dpy30 (MGI:1913560)
chr2	32063550	32157636	2p22-p21	2p22.3	604277	SPAST, SPG4	Spastin	SPAST	0.224	6683	ENSG00000021574		Spastic paraplegia 4, autosomal dominant, 182601 (3), Autosomal dominant	AD	Spast (MGI:1858896)
chr2	32165849	32224378	2p22-p21	2p22.3	611148	SLC30A6, ZNT6	Solute carrier family 30 (zinc transporter), member 6	SLC30A6	0.868	55676	ENSG00000152683			A_other	Slc30a6 (MGI:2386741)
chr2	32224448	32265742	2p22.3	2p22.3	606831	NLRC4, CARD12, CLAN, IPAF, AIFEC, FCAS4	NLR family, caspase recruitment domain-containing 4	NLRC4	0.918	58484	ENSG00000091106	mutation identified in 1 FCAS4 family	?Familial cold autoinflammatory syndrome 4, 616115 (3), Autosomal dominant; Autoinflammation with infantile enterocolitis, 616050 (3), Autosomal dominant	AD	Nlrc4 (MGI:3036243)
chr2	32277903	32316593	2p22.3	2p22.3	617534	YIPF4	Yip1 domain family, member 4	YIPF4	0.768	84272	ENSG00000119820			A_other	Yipf4 (MGI:1915114)
chr2	32356906	32618881	2p22-p21	2p22.3	605638	BIRC6, KIAA1289	Baculoviral IAP repeat-containing protein-6	BIRC6	0.104	57448	ENSG00000115760			A_other	Birc6 (MGI:1276108)
chr2	32902128	33399508	2p12-q22	2p22.3	150390	LTBP1	Latent transforming growth factor beta binding protein 1	LTBP1	0.474	4052	ENSG00000049323			A_other	Ltbp1 (MGI:109151)
chr2	36355777	36551134	2p22-p21	2p22.2	606189	CRIM1	Cysteine-rich motor neuron protein 1	CRIM1	0.238	51232	ENSG00000150938			A_other	Crim1 (MGI:1354756)
chr2	36552238	36598189	2p22.2	2p22.2	604826	FEZ2	Fasciculation and elongation protein zeta 2	FEZ2	1.474	9637	ENSG00000171055			A_other	Fez2 (MGI:2675856)
chr2	36696706	36814793	2p22.2	2p22.2	617693	VIT, VIT1	Vitrin	VIT	1.588	5212	ENSG00000205221			A_other	Vit (MGI:1921449)
chr2	36837697	36966606	2p22	2p22.2	614765	STRN	Striatin, calmodulin-binding protein	STRN	0.365	6801	ENSG00000115808			A_other	Strn (MGI:1333757)
chr2	37099209	37157064	2p21	2p22.2	176871	EIF2AK2, PRKR, LEUDEN	Eurkaryotic translation initiation factor 2-alpha kinase 2	EIF2AK2	0.515	5610	ENSG00000055332		Leukoencephalopathy, developmental delay, and episodic neurologic regression syndrome, 618877 (3), Autosomal dominant	AD	Eif2ak2 (MGI:1353449)
chr2	37167819	37196086	2p22.3	2p22.2	617152	SULT6B1	Sulfotransferase family 6B, member 1	SULT6B1	1.955	391365	ENSG00000138068			A_other	Sult6b1 (MGI:1920921)
chr2	37201611	37231595	2p22.2	2p22.2	612828	CEBPZ, CBF, NOC1	CCAAT/enhancer-binding protein, zeta	CEBPZ	0.572	10153	ENSG00000115816			A_other	Cebpz (MGI:109386)
chr2	37231657	37271364	2p22.2	2p22.2	615898	NDUFAF7, MIDA	NADH-ubiquinone oxidoreductase complex assembly factor 7	NDUFAF7	1.582	55471	ENSG00000003509			A_other	Ndufaf7 (MGI:1920944)
chr2	37250501	37324832	2p21	2p22.2	607077	PRKCN	Protein kinase C, nu	PRKD3	0.461	23683	ENSG00000115825			A_other	Prkd3 (MGI:1922542)
chr2	37344629	37373321	2p22.2	2p22.2	607065	QPCT, QC	Glutaminyl-peptide cyclotransferase	QPCT	1.534	25797	ENSG00000115828			A_other	Qpct (MGI:1917786)
chr2	37641943	37672948	2p21	2p22.2	606133	CDC42EP3, CEP3, BORG2	CDC42 effector protein 3	CDC42EP3	0.957	10602	ENSG00000163171			A_other	Cdc42ep3 (MGI:2384718)
chr2	37920788	38069245	2p22.2	2p22.2	611872	FAM82A1, FAM82A, RMD2	Family with sequence similarity 82, member A1	RMDN2	1.556	151393	ENSG00000115841			A_other	Rmdn2 (MGI:2147043)
chr2	38067508	38076150	2p22-p21	2p22.2	601771	CYP1B1, GLC3A, ASGD6	Cytochrome P450, subfamily I, dioxin-inducible, polypeptide 1	CYP1B1	1.176	1545	ENSG00000138061		Glaucoma 3A, primary open angle, congenital, juvenile, or adult onset, 231300 (3), Autosomal recessive; Anterior segment dysgenesis 6, multiple subtypes, 617315 (3), Autosomal recessive	AR	Cyp1b1 (MGI:88590)
chr2	38293953	38378583	2p22.3	2p22.2-p22.1	609368	ATL2, ARL3IP2	Atlastin GTPase 2	ATL2	0.502	64225	ENSG00000119787			A_other	Atl2 (MGI:1929492)
chr2	38561968	38603034	2p22	2p22.1	611208	HNRNPLL, HNRPLL, SRRF	Heterogeneous nuclear ribonucleoprotein L-like	HNRNPLL	0.349	92906	ENSG00000143889			A_other	Hnrnpll (MGI:1919942)
chr2	38665921	38734764	2p22-p11	2p22.1	137030	GALM, GLAT, GALAC4	Galactose mutarotase	GALM	1.495	130589	ENSG00000143891		Galactosemia IV, 618881 (3), Autosomal recessive	AR	Galm (MGI:2442420)
chr2	38743598	38751493	2p22-p21	2p22.1	600572	SRSF7, SFRS7	Splicing factor, arginine/serine-rich 7, 35kD	SRSF7	0.299	6432	ENSG00000115875			A_other	Srsf7 (MGI:1926232)
chr2	38778209	38785001	2p22.1	2p22.1	607006	GEMIN6	GEM-associated protein 6	GEMIN6	1.759	79833	ENSG00000152147			A_other	Gemin6 (MGI:1914492)
chr2	38981548	39124867	2p22-p21	2p22.1	182530	SOS1, GINGF, GF1, HGF, NS4	SOS Ras/Rac guanine nucleotide exchange factor 1	SOS1	0.14	6654	ENSG00000115904	mutation identified in 1 GINGF1 family	Noonan syndrome 4, 610733 (3), Autosomal dominant; ?Fibromatosis, gingival, 1, 135300 (3), Autosomal dominant	AD	Sos1 (MGI:98354)
chr2	39248940	39437311	2p22.1	2p22.1	604921	MAP4K3, GLK	Mitogen-activated protein kinase kinase kinase kinase 3	MAP4K3	0.372	8491	ENSG00000011566			A_other	Map4k3 (MGI:2154405)
chr2	39736059	39779275	2p22-p21	2p22.1	611751	THUMPD2, C2orf8	THUMP domain-containing 2	THUMPD2	1.187	80745	ENSG00000138050			A_other	Thumpd2 (MGI:1919417)
chr2	40097269	40512434	2p23-p22	2p22.1	182305	SLC8A1, NCX1	Solute carrier family 8, member 1 (sodium-calcium exchanger-1)	SLC8A1	0.271	6546	ENSG00000183023			A_other	Slc8a1 (MGI:107956)
chr2	42048020	42058516	2p21	2p21	614150	PKDCC, VLK, SGK493, RLSDF	Protein kinase domain-containing, cytoplasmic	PKDCC	0.99	91461	ENSG00000162878		Rhizomelic limb shortening with dysmorphic features, 618821 (3), Autosomal recessive	AR	Pkdcc (MGI:2147077)
chr2	42169352	42332547	2p22-p21	2p21	607442	EML4, ROPP120	Echinoderm microtubule associated protein like-4	EML4	0.455	27436	ENSG00000143924			A_other	Eml4 (MGI:1926048)
chr2	42335558	42368956	2p21	2p21	605771	COX7A2L, COX7RP, EB1	Cytochrome c oxidase subunit VIIA, polypeptide 2-like	COX7A2L	1.897	9167	ENSG00000115944			A_other	Cox7a2l (MGI:106015)
chr2	42442016	42493981	2p21	2p21	606767	KCNG3, KV6.3	Potassium voltage-gated channel, subfamily G, member 3	KCNG3	0.638	170850	ENSG00000171126			A_other	Kcng3 (MGI:2663923)
chr2	42767086	42801001	2p21	2p21	604521	HAAO, VCRL1	3-hydroxyanthranilate 3,4-dioxygenase	HAAO	1.141	23498	ENSG00000162882		Vertebral, cardiac, renal, and limb defects syndrome 1, 617660 (3), Autosomal recessive	AR	Haao (MGI:1349444)
chr2	43222401	43226605	2p21	2p21	612053	ZFP36L2, ERF2, TIS11D	Zinc finger protein 36-like 2	ZFP36L2	0.285	678	ENSG00000152518	incorrectly mapped to 6p21.3		A_other	Zfp36l2 (MGI:107945)
chr2	43230850	43596045	2p21	2p21	611800	THADA, KIAA1767	THADA armadillo repeat containing	THADA	0.968	63892	ENSG00000115970			A_other	Thada (MGI:3039623)
chr2	43637259	43767986	2p21	2p21	612723	PLEKHH2	Pleckstrin homology domain-containing protein, family H, member 2	PLEKHH2	0.938	130271	ENSG00000152527			A_other	Plekhh2 (MGI:2146813)
chr2	43774038	43828346	2p25.1-p24.1	2p21	617083	DYNC2LI1, D2LIC, LIC3, SRTD15	Dynein, cytoplasmic 2, light intermediate chain 1	DYNC2LI1	1.129	51626	ENSG00000138036		Short-rib thoracic dysplasia 15 with polydactyly, 617088 (3), Autosomal recessive	AR	Dync2li1 (MGI:1913996)
chr2	43806153	43838839	2p21	2p21	605459	ABCG5, STSL2	ATP-binding cassette, subfamily G, member 5	ABCG5	1.385	64240	ENSG00000138075		Sitosterolemia 2, 618666 (3), Autosomal recessive	AR	Abcg5 (MGI:1351659)
chr2	43831941	43882987	2p21	2p21	605460	ABCG8, GBD4, STSL1	ATP-binding cassette, subfamily G, member 8	ABCG8	1.365	64241	ENSG00000143921		Sitosterolemia 1, 210250 (3), Autosomal recessive; {Gallbladder disease 4}, 611465 (3)	AR	Abcg8 (MGI:1914720)
chr2	43886223	43995988	2p21	2p21	607544	LRPPRC, LRP130, LSFC, MC4DN5	Leucine-rich PPR motif-containing protein	LRPPRC	0.53	10128	ENSG00000138095		Mitochondrial complex IV deficiency, nuclear type 5, (French-Canadian), 220111 (3), Autosomal recessive	AR	Lrpprc (MGI:1919666)
chr2	44168852	44247329	2p21	2p21	603770	PPM1B	Protein phosphatase, magnesium-dependent, 1, beta isoform	PPM1B	0.662	5495	ENSG00000138032	formerly PP2CB		A_other	Ppm1b (MGI:101841)
chr2	44275463	44321493	2p16.3	2p21	104614	SLC3A1, ATR1, D2H, NBAT	Solute carrier family 3 (cystine, dibasic and neutral amino acid transporters), member 1	SLC3A1	1.623	6519	ENSG00000138079		Cystinuria, 220100 (3), Autosomal dominant, Autosomal recessive	ADR	Slc3a1 (MGI:1195264)
chr2	44317606	44361861	2p21	2p21	609557	PREPL, KIAA0436, CMS22	Prolyl endopeptidase-like	PREPL	0.994	9581	ENSG00000138078		Myasthenic syndrome, congenital, 22, 616224 (3), Autosomal recessive	AR	Prepl (MGI:2441932)
chr2	44361713	44772591	2p21	2p21	609559	CAMKMT, C2orf34	Calmodulin lysine N-methyltransferase	CAMKMT	1.523	79823	ENSG00000143919			A_other	Camkmt (MGI:1920832)
chr2	44941701	44946070	2p21	2p21	603714	SIX3, HPE2	SIX homeobox 3	SIX3	0.323	6496	ENSG00000138083		Schizencephaly, 269160 (3); Holoprosencephaly 2, 157170 (3), Autosomal dominant	AD	Six3 (MGI:102764)
chr2	45005181	45009644	2p16-p15	2p21	604994	SIX2	SIX homeobox 2	SIX2	0.338	10736	ENSG00000170577			A_other	Six2 (MGI:102778)
chr2	45651314	46187989	2p21	2p21	176975	PRKCE, PKCE	Protein kinase C, epsilon	PRKCE	0.2	5581	ENSG00000171132			A_other	Prkce (MGI:97599)
chr2	46297406	46386696	2p21-p16	2p21	603349	EPAS1, MOP2, HIF2A, ECYT4	Endothelial PAS domain protein 1	EPAS1	0.381	2034	ENSG00000116016		Erythrocytosis, familial, 4, 611783 (3), Autosomal dominant	AD	Epas1 (MGI:109169)
chr2	46511846	46542576	2p21	2p21	617385	ATP6V1E2, ATP6E1	ATPase, H+ transporting, V1 subunit E1	ATP6V1E2	1.229	90423	ENSG00000250565			A_other	Atp6v1e2 (MGI:1922165)
chr2	46542408	46584687	2p21	2p21	605857	RHOQ, ARHQ, TC10	Ras-homolog gene family, member Q	RHOQ	0.441	23433	ENSG00000119729			A_other	Rhoq (MGI:1931553)
chr2	46580936	46617056	2p21-p16	2p21	600153	PIGF, OORS	Phosphatidylinositol glycan, class F	PIGF	1.264	5281	ENSG00000151665	pseudogene on 5	Onychodystrophy, osteodystrophy, impaired intellectual development, and seizures syndrome, 619356 (3), Autosomal recessive	AR	Pigf (MGI:99462)
chr2	46617214	46630175	2p21	2p21	604594	CRIPT, SSMDF	Cystine-rich PDZ binding protein	CRIPT	1.582	9419	ENSG00000119878		Short stature with microcephaly and distinctive facies, 615789 (3), Autosomal recessive	AR	Cript (MGI:1929655)
chr2	46698936	46763128	2p21	2p21	607094	SOCS5, CIS6, KIAA0671	Suppressor of cytokine signaling 5	SOCS5	0.466	9655	ENSG00000171150	also signals at 3p22		A_other	Socs5 (MGI:2385459)
chr2	46901869	46941854	2p21-p16.3	2p21	607788	MCFD2, F5F8D2	Multiple coagulation factor deficiency protein 2	MCFD2	1.275	90411	ENSG00000180398		Factor V and factor VIII, combined deficiency of, 613625 (3)	A_other	Mcfd2 (MGI:2183439)
chr2	46915865	47076122	2p21	2p21	609332	TTC7A, TTC7, KIAA1140, MINAT, GIDID	Tetratricopeptide repeat domain 7A	TTC7A	1.285	57217	ENSG00000068724		Gastrointestinal defects and immunodeficiency syndrome, 243150 (3), Autosomal recessive	AR	Ttc7 (MGI:1920999)
chr2	47160081	47176935	2p21	2p21	114182	CALM2, LQT15	Calmodulin-2	CALM2	0.368	805	ENSG00000143933		Long QT syndrome 15, 616249 (3), Autosomal dominant	AD	Calm3,Calm2,Calm1 (MGI:103249,MGI:88251,MGI:103250)
chr2	47369310	47387019	2p21	2p21	185535	EPCAM, ACSTD1, TROP1, M4S1, MIC18, DIAR5, HNPCC8	Epithelial cellular adhesion molecule	EPCAM	1.159	4072	ENSG00000119888	previously assigned to 4q	Colorectal cancer, hereditary nonpolyposis, type 8, 613244 (3); Diarrhea 5, with tufting enteropathy, congenital, 613217 (3), Autosomal recessive	AR	Epcam (MGI:106653)
chr2	47403066	47634500	2p22-p21	2p21-p16	609309	MSH2, COCA1, FCC1, HNPCC1, MMRCS2	mutS homolog 2	MSH2	0.334	4436	ENSG00000095002		Muir-Torre syndrome, 158320 (3), Autosomal dominant; Colorectal cancer, hereditary nonpolyposis, type 1, 120435 (3), Autosomal dominant; Mismatch repair cancer syndrome 2, 619096 (3), Autosomal recessive	ADR	Msh2 (MGI:101816)
chr2	47509289	47570984	2p22-p21	2p16.3	607366	KCNK12, THIK2	Potassium channel, subfamily K, member 12	KCNK12	0.372	56660	ENSG00000184261			A_other	Kcnk12 (MGI:2684043)
chr2	47783144	47806953	2p16	2p16.3	600678	MSH6, GTBP, HNPCC5, MMRCS3	mutS homolog 6	MSH6	0.498	2956	ENSG00000116062	0.5 Mb from MSH2	Colorectal cancer, hereditary nonpolyposis, type 5, 614350 (3), Autosomal dominant; Mismatch repair cancer syndrome 3, 619097 (3), Autosomal recessive; {Endometrial cancer, familial}, 608089 (3), Autosomal dominant, Somatic mutation	ADR	Msh6 (MGI:1343961)
chr2	47806919	47906497	2p21	2p16.3	607871	FBXO11, FBX11, VIT1, PRMT9, IDDFBA	F-box only protein 11	FBXO11	0.097	80204	ENSG00000138081	?2p16	Intellectual developmental disorder with dysmorphic facies and behavioral abnormalities, 618089 (3), Autosomal dominant	AD	Fbxo11 (MGI:2147134)
chr2	48314298	48379294	2p22-p16	2p16.3	143089	HTLF	Human T-cell leukemia virus enhancer factor	FOXN2	0.478	3344	ENSG00000170802			A_other	Foxn2 (MGI:1347478)
chr2	48440765	48515385	2p16.3	2p16.3	618159	PPP1R21, CCDC128, KLRAQ1, NEDHFBA	Protein phosphatase 1, regulatory subunit 21	PPP1R21	0.686	129285	ENSG00000162869		Neurodevelopmental disorder with hypotonia, facial dysmorphism, and brain abnormalities, 619383 (3), Autosomal recessive	AR	Ppp1r21 (MGI:1921075)
chr2	48530153	48598512	2p16.3	2p16.3	605357	STON1, STN1, SBLF, SALF	Stonin 1	STON1	1.121	11037	ENSG00000243244			A_other	Ston1 (MGI:1924307)
chr2	48617855	48679603	2p16.3	2p16.3	605358	GTF2A1L, ALF	General transcription factor IIA, 1-like	GTF2A1L	1.269	11036	ENSG00000242441			A_other	Gtf2a1l (MGI:1919078)
chr2	48686773	48755723	2p21	2p16.3	152790	LHCGR, LHR, LCGR	Luteinizing hormone/choriogonadotropin receptor	LHCGR	0.887	3973	ENSG00000138039		Leydig cell adenoma, somatic, with precocious puberty, 176410 (3); Leydig cell hypoplasia with pseudohermaphroditism, 238320 (3), Autosomal recessive; Leydig cell hypoplasia with hypergonadotropic hypogonadism, 238320 (3), Autosomal recessive; Luteinizing hormone resistance, female, 238320 (3), Autosomal recessive; Precocious puberty, male, 176410 (3), Autosomal dominant	ADR	Lhcgr (MGI:96783)
chr2	48953160	49154526	2p21-p16	2p16.3	136435	FSHR, ODG1	Follicle stimulating hormone receptor	FSHR	1.215	2492	ENSG00000170820		Ovarian response to FSH stimulation, 276400 (3), Autosomal recessive; Ovarian hyperstimulation syndrome, 608115 (3), Autosomal dominant; Ovarian dysgenesis 1, 233300 (3), Autosomal recessive	ADR	Fshr (MGI:95583)
chr2	49918502	51032131	2p16.3	2p16.3	600565	NRXN1, PTHSL2, SCZD17	Neurexin 1	NRXN1	0.254	9378	ENSG00000179915		Pitt-Hopkins-like syndrome 2, 614325 (3), Autosomal recessive; {Schizophrenia, susceptibility to, 17}, 614332 (3)	AR	Nrxn1 (MGI:1096391)
chr2	53669979	53786952	2p16.2	2p16.2	605760	ASB3	Ankyrin repeat-containing SOCS box protein 3	ASB3	0.899	51130	ENSG00000115239			A_other	Asb3 (MGI:1929749)
chr2	53767782	53775195	2p16.2	2p16.2	617446	CHAC2	ChaC, E. coli, homolog of, 2	CHAC2	1.837	494143	ENSG00000143942			A_other	Chac2 (MGI:1915294)
chr2	53787016	53834523	2p16.2	2p16.2	611229	ERLEC1, C2orf30	Erlectin (endoplasmic reticulum lectin 1)	ERLEC1	0.742	27248	ENSG00000068912			A_other	Erlec1 (MGI:1914003)
chr2	53852911	53859966	2p16	2p16.2	606704	GPR75	G protein-coupled receptor 75	GPR75	1.233	10936	ENSG00000119737			A_other	Gpr75 (MGI:2441843)
chr2	53864068	53970992	2p16.2	2p16.2	607705	PSME4, PA200, KIAA0077	Proteasome activator subunit 4	PSME4	0.177	23198	ENSG00000068878			A_other	Psme4 (MGI:2143994)
chr2	53971112	54305299	2p16.2	2p16.2	102595	ACYP2, ACYP	Acylphosphatase 2, muscle type	ACYP2	1.836	98	ENSG00000170634			A_other	Acyp2 (MGI:1922822)
chr2	54456326	54671445	2p21	2p16.2	182790	SPTBN1	Spectrin, beta, nonerythrocytic-1 (beta-fodrin)	SPTBN1	0.088	6711	ENSG00000115306			A_other	Sptbn1 (MGI:98388)
chr2	54972188	55137830	2p14-p13	2p16.1	604475	RTN4, NOGO	Neurite outgrowth inhibitor (reticulon 4)	RTN4	0.397	57142	ENSG00000115310			A_other	Rtn4 (MGI:1915835)
chr2	55231902	55235852	2p16.1	2p16.1	191343	RPS27A, UBA80, HUBCEP80, CEP80, UBCEP1	Ribosomal protein S27a	RPS27A	0.37	6233	ENSG00000143947			A_other	Rps27a (MGI:1925544)
chr2	55235582	55269313	2p16-p14	2p16.1	603766	MTIF2	Mitochondrial translational initiation factor 2	MTIF2	0.836	4528	ENSG00000085760			A_other	Mtif2 (MGI:1924034)
chr2	55287816	55419855	2p16.1	2p16.1	609736	CCDC88A, KIAA1212, HKRP1, GIRDIN, APE, GIV, PEHOL	Coiled-coil domain-containing protein 88A	CCDC88A	0.13	55704	ENSG00000115355	mutation identified in 1 PEHOL family	?PEHO syndrome-like, 617507 (3), Autosomal recessive	AR	Ccdc88a (MGI:1925177)
chr2	55634060	55693852	2p16.1	2p16.1	610316	PNPT1, OLD35, COXPD13, DFNB70	Polyribonucleotide nucleotidyltransferase 1	PNPT1	0.475	87178	ENSG00000138035		Deafness, autosomal recessive 70, 614934 (3), Autosomal recessive; Combined oxidative phosphorylation deficiency 13, 614932 (3), Autosomal recessive	AR	Pnpt1 (MGI:1918951)
chr2	55865966	55924162	2p16	2p16.1	601548	EFEMP1, FBNL, DHRD	EGF-containing fibulin-like extracellular matrix protein 1 (fibrillin-like)	EFEMP1	0.153	2202	ENSG00000115380		Doyne honeycomb degeneration of retina, 126600 (3), Autosomal dominant	AD	Efemp1 (MGI:1339998)
chr2	57907591	58163992	2p16-p15	2p16.1	602169	VRK2	Vaccinia-related kinase-2	VRK2	1.038	7444	ENSG00000028116			A_other	Vrk2 (MGI:1917172)
chr2	58159242	58241680	2p16.1	2p16.1	608111	PHF9, FANCL	PHD finger protein 9	FANCL	1.614	55120	ENSG00000115392		Fanconi anemia, complementation group L, 614083 (3), Autosomal recessive	AR	Fancl (MGI:1914280)
chr2	60450519	60553653	2p16.1	2p16.1	606557	BCL11A, CTIP1, EVI9, KIAA1809, DILOS	B-cell CLL/lymphoma 11A	BCL11A	0.322	53335	ENSG00000119866		Dias-Logan syndrome, 617101 (3), Autosomal dominant	AD	Bcl11a (MGI:106190)
chr2	60756247	60802085	2p16.1	2p16.1	616865	PAPOLG	Poly(A) polymerase, gamma	PAPOLG	0.266	64895	ENSG00000115421			A_other	Papolg (MGI:2442119)
chr2	60881520	60931611	2p13-p12	2p16.1	164910	REL	REL protooncogene, NF-kappa-B subunit	REL	0.229	5966	ENSG00000162924			A_other	Rel (MGI:97897)
chr2	60940217	61019692	2p16.1	2p16-p15	612787	PUS10, DOBI	Pseudouridylate synthase 10	PUS10	1.04	150962	ENSG00000162927			A_other	Pus10 (MGI:1921717)
chr2	61017719	61051989	2p15	2p15	601789	PEX13, ZWS, NALD, PBD11A, PBD11B	Peroxisome biogenesis factor 13 (peroxin 13)	PEX13	1.015	5194	ENSG00000162928		Peroxisome biogenesis disorder 11A (Zellweger), 614883 (3), Autosomal recessive; Peroxisome biogenesis disorder 11B, 614885 (3), Autosomal recessive	AR	Pex13 (MGI:1919379)
chr2	61187462	61471086	2p15	2p15	615295	USP34, KIAA0570	Ubiquitin-specific protease 34	USP34	0.091	9736	ENSG00000115464			A_other	Usp34 (MGI:109473)
chr2	61477848	61538521	2p16	2p15	602559	XPO1, CRM1	Exportin-1 (required for chromosome region maintenance)	XPO1	0.051	7514	ENSG00000082898			A_other	Xpo1 (MGI:2144013)
chr2	61800239	61854125	2p15	2p15	613596	FAM161A, RP28	Family with sequence similarity 161, member A	FAM161A	1.014	84140	ENSG00000170264		Retinitis pigmentosa 28, 606068 (3)	A_other	Fam161a (MGI:1921123)
chr2	61868084	61888670	2p15	2p15	605142	CCT4, CCTD, SRB	Chaperonin containing T-complex polypeptide 1, subunit 4	CCT4	0.218	10575	ENSG00000115484			A_other	Cct4 (MGI:104689)
chr2	61888390	62136065	2p16-p13	2p15	607238	COMMD1, MURR1	Copper metabolism Murr1 domain-containing 1	COMMD1	0.886	150684	ENSG00000173163			A_other	Commd1 (MGI:109474)
chr2	62196114	62224730	2p15	2p15	605581	B3GNT2, B3GNT1, B3GNT	Beta-1,3-N-acetylglucosyaminyltransferase 2	B3GNT2	0.413	10678	ENSG00000170340			A_other	B3gnt2 (MGI:1889505)
chr2	62452777	62511893	2p15	2p15	614950	TMEM17	Transmembrane protein 17	TMEM17	1.262	200728	ENSG00000186889			A_other	Tmem17 (MGI:2144205)
chr2	62673877	63046486	2p15	2p15	609922	EHBP1, KIAA0903, HPC12	EH domain-binding protein 1	EHBP1	0.348	23301	ENSG00000115504		{Prostate cancer, hereditary, 12}, 611868 (3)	A_other	Ehbp1 (MGI:2667252)
chr2	63049734	63057830	2p13	2p15	600036	OTX1	Orthodenticle, Drosophila, homolog of, 1	OTX1	0.443	5013	ENSG00000115507			A_other	Otx1 (MGI:97450)
chr2	63119558	63588732	2p15	2p15	613580	WDPCP, C2orf86, BBS15, CHDTHP	WD repeat-containing planar cell polarity effector	WDPCP	0.782	51057	ENSG00000143951	mutation identified in 1 BBS15 family	?Bardet-Biedl syndrome 15, 615992 (3), Autosomal recessive; Congenital heart defects, hamartomas of tongue, and polysyndactyly, 217085 (3), Autosomal recessive	AR	Wdpcp (MGI:2144467)
chr2	63588962	63607196	2p16	2p15	154200	MDH1, DEE88, KAR	Malate dehydrogenase, soluble	MDH1	0.366	4190	ENSG00000014641	proximal to APOB; mutation identified in 1 DEE88 family	?Developmental and epileptic encephalopathy 88, 618959 (3), Autosomal recessive	AR	Mdh1 (MGI:97051)
chr2	63840968	63891561	2p14-p13	2p15	191760	UGP2, UGPP2, DEE83	Uridyl diphosphate glucose pyrophosphorylase-2	UGP2	1.118	7360	ENSG00000169764		Developmental and epileptic encephalopathy 83, 618744 (3), Autosomal recessive	AR	Ugp2 (MGI:2183447)
chr2	63892148	64019427	2p14	2p15-p14	614633	VPS54, VPS54L, WR	VPS54 subunit of GARP complex	VPS54	0.254	51542	ENSG00000143952			A_other	Vps54 (MGI:2178798)
chr2	64092651	64144420	2p13.3	2p14	614797	PELI1	Pellino, Drosophila, homolog of, 1	PELI1	0.509	57162	ENSG00000197329			A_other	Peli1 (MGI:1914495)
chr2	64454161	64461380	2p14	2p14	617902	LGALSL	Galectin-like protein	LGALSL	1.043	29094	ENSG00000119862			A_other	Gm5065,Lgalsl (MGI:3643170,MGI:1916114)
chr2	64631620	64751085	2p14	2p14	617851	SERTAD2, TRIPBR2, KIAA0127	SERTA domain-containing protein 2	SERTAD2	0.432	9792	ENSG00000179833			A_other	Sertad2 (MGI:1931026)
chr2	64988478	65023864	2p14	2p14	600229	SLC1A4, SATT, ASCT1, SPATCCM	Solute carrier family 1 (glutamate/neutral amino acid transporter), member 4	SLC1A4	0.637	6509	ENSG00000115902		Spastic tetraplegia, thin corpus callosum, and progressive microcephaly, 616657 (3), Autosomal recessive	AR	Slc1a4 (MGI:2135601)
chr2	65056401	65087003	2p14	2p14	616889	CEP68, KIAA0582	Centrosomal protein, 68kD	CEP68	0.442	23177	ENSG00000011523			A_other	Cep68 (MGI:2667663)
chr2	65086853	65130131	2p14	2p14	179508	RAB1, RAB1A	RAB1, member RAS oncogene family	RAB1A	0.471	5861	ENSG00000138069			A_other	Rab1a (MGI:97842)
chr2	65227830	65271252	2p14	2p14	604221	ACTR2, ARP2	Actin-related protein 2	ACTR2	0.195	10097	ENSG00000138071			A_other	Actr2 (MGI:1913963)
chr2	65307424	65432598	2p14	2p14	609292	SPRED2	Sprouty-related EVH1 domain-containing protein 2	SPRED2	1.07	200734	ENSG00000198369			A_other	Spred2 (MGI:2150019)
chr2	66435124	66573868	2p14-p13	2p14	601739	MEIS1	Meis homeobox 1	MEIS1	0.136	4211	ENSG00000143995			A_other	Meis1 (MGI:104717)
chr2	67397316	67412088	2p15-p13	2p14	613196	ETAA1, ETAA16	Ewing tumor-associated antigen 1	ETAA1	0.519	54465	ENSG00000143971			A_other	Etaa1 (MGI:1915395)
chr2	68041129	68063003	2p13-p12	2p14	606997	C1D, SUNCOR	Nuclear DNA-binding protein C1D	C1D	1.238	10438	ENSG00000197223	pseudogene on chr.10		A_other	C1d (MGI:1927354)
chr2	68157887	68176237	2p14	2p14	618710	PNO1	Partner of NOB1	PNO1	0.673	56902	ENSG00000115946			A_other	Pno1 (MGI:1913499)
chr2	68178856	68252531	2p16-p15	2p14	601302	PPP3R1, CALNB1	Protein phosphatase-3 (formerly 2B), regulatory subunit B (19kD), alpha isoform (calcineurin B, type I)	PPP3R1	0.664	5534	ENSG00000221823			A_other	Ppp3r1 (MGI:107172)
chr2	68284170	68319948	2p14	2p14	618538	CNRIP1, CRIP1	Cannabinoid receptor-interacting protein 1	CNRIP1	1.029	25927	ENSG00000119865			A_other	Cnrip1 (MGI:1917505)
chr2	68365281	68397452	2p	2p14	173570	PLEK	Pleckstrin	PLEK	0.778	5341	ENSG00000115956			A_other	Plek (MGI:1860485)
chr2	68467584	68580161	2p14	2p13.3	611035	AFPL, C2orf13	Aprataxin- and PNK-like factor	APLF	1.528	200558	ENSG00000169621			A_other	Aplf (MGI:1919353)
chr2	68643578	68658250	2p13.3	2p13.3	607122	PROKR1, PKR1, GPR73	Prokineticin receptor 1	PROKR1	1.785	10887	ENSG00000169618			A_other	Prokr1 (MGI:1929676)
chr2	68710509	68826844	2p13	2p13.3	610587	ARHGAP25, KAIA0053	RHO GTPase-activating protein 25	ARHGAP25	0.336	9938	ENSG00000163219			A_other	Arhgap25 (MGI:2443687)
chr2	68860908	68871396	2p13.3	2p13.3	608748	BMP10	Bone morphogenetic protein 10	BMP10	0.392	27302	ENSG00000163217			A_other	Bmp10 (MGI:1338820)
chr2	68945231	68952892	2p13.3	2p13.3	618589	GKN2, GDDR	Gastrokine 2	GKN2	1.223	200504	ENSG00000183607			A_other	Gkn2 (MGI:1913534)
chr2	68974635	68980975	2p13.3	2p13.3	606402	GKN1, CA11	Gastrokine 1	GKN1	1.704	56287	ENSG00000169605			A_other	Gkn1 (MGI:1913533)
chr2	69013143	69249326	2p13.1	2p13.3	606410	ANTXR1, TEM8, ATR, GAPO	Anthrax toxin receptor 1	ANTXR1	0.3	84168	ENSG00000169604	mutation identified in 1 HCI patient	GAPO syndrome, 230740 (3), Autosomal recessive; {?Hemangioma, capillary infantile, susceptibility to}, 602089 (3), Autosomal dominant	ADR	Antxr1 (MGI:1916788)
chr2	69319779	69387226	2p13	2p13.3	138292	GFPT1, GFAT1, GFPT1L, MSLG, CMS12, CMSTA1	Glutamine-fructose-6-phosphate transaminase	GFPT1	0.338	2673	ENSG00000198380		Myasthenia, congenital, 12, with tubular aggregates, 610542 (3), Autosomal recessive	AR	Gfpt1 (MGI:95698)
chr2	69395749	69439566	2p15-p13	2p13.3	608100	NFU1, HIRIP, MMDS1	NFU1 iron-sulfur cluster scaffold	NFU1	1.232	27247	ENSG00000169599		Multiple mitochondrial dysfunctions syndrome 1, 605711 (3), Autosomal recessive	AR	Nfu1 (MGI:1913290)
chr2	69457996	69643738	2p13.3	2p13.3	616405	AAK1, KIAA1048	Adaptor protein 2-associated kinase 1	AAK1	0.129	22848	ENSG00000115977			A_other	Aak1 (MGI:1098687)
chr2	69643807	69827111	2p13	2p13.3	106491	ANXA4, ANX4	Annexin A4 (placental anticoagulant protein II)	ANXA4	1.016	307	ENSG00000196975			A_other	Anxa4 (MGI:88030)
chr2	69829659	69881388	2p13.3	2p13.3	618627	GMCL1, SPATA29, BTBD13	Germ cell-less 1, spermatogenesis-associated	GMCL1	0.75	64395	ENSG00000087338			A_other	Gmcl1 (MGI:1345156)
chr2	69915108	69942944	2p13	2p13.3	600021	MAD	MAD protein (MAX-binding protein)	MXD1	0.669	4084	ENSG00000059728			A_other	Mxd1 (MGI:96908)
chr2	69932716	70087374	2p13.1	2p13.3	611765	ASPRV1, SASP, TAPS, MUNO, ADLI	Aspartic peptidase, retroviral-like 1	ASPRV1	1.288	151516	ENSG00000179818		Ichthyosis, lamellar, autosomal dominant, 146750 (3), Autosomal dominant	AD	Asprv1 (MGI:1915105)
chr2	70087476	70089202	2p13-p12	2p13.3	601209	PCBP1	Poly(rC)-binding protein-1	PCBP1	0.387	5093	ENSG00000169564			A_other	Pcbp1 (MGI:1345635)
chr2	70209443	70248792	2p13	2p13.3	603518	TIA1, WDM, ALS26	TIA1 cytotoxic granule-associated RNA-binding protein	TIA1	0.441	7072	ENSG00000116001		Welander distal myopathy, 604454 (3), Autosomal dominant, Autosomal recessive; Amyotrophic lateral sclerosis 26 with or without frontotemporal dementia, 619133 (3)	ADR	Tia1 (MGI:107914)
chr2	70258136	70281184	2p13.3	2p13.3	610995	PCYOX1, PCL1, KIAA0908	Prenylcysteine oxidase 1	PCYOX1	1.485	51449	ENSG00000116005			A_other	Pcyox1 (MGI:1914131)
chr2	70281361	70293739	2p13.3	2p13.3	603542	SNRPG	Small nuclear ribonucleoprotein polypeptide G	SNRPG	0.555	6637	ENSG00000143977			A_other	Snrpg,Gm8186 (MGI:1915261,MGI:3643110)
chr2	70295975	70302066	2p13.3	2p13.3	616275	FAM136A	Family with sequence similarity 136, member A	FAM136A	1.725	84908	ENSG00000035141			A_other	Fam136a (MGI:1913738)
chr2	70447283	70553825	2p13	2p13.3	190170	TGFA	Transforming growth factor, alpha	TGFA	0.558	7039	ENSG00000163235			A_other	Tgfa (MGI:98724)
chr2	70656783	70768199	2p14-p13	2p13.3	102681	ADD2	Adducin-2, beta	ADD2	0.274	119	ENSG00000075340			A_other	Add2 (MGI:87919)
chr2	70777309	70790642	2p12	2p13.3	608697	FIGLA, POF6	Folliculogenesis specific bHLH transcription factor	FIGLA	1.316	344018	ENSG00000183733		Premature ovarian failure 6, 612310 (3), Autosomal dominant	AD	Figla (MGI:1349421)
chr2	70825247	70860786	2p13	2p13.3	604862	CD207, LANGERIN, CLEC4K	CD207 antigen	CD207	1.292	50489	ENSG00000116031	mutation identified in 1 patient	[?Birbeck granule deficiency], 613393 (3)	A_other	Cd207 (MGI:2180021)
chr2	70900550	70933916	2p13	2p13.3	604295	VAX2	Ventral anterior homeo box 2	VAX2	1.026	25806	ENSG00000116035			A_other	Vax2 (MGI:1346018)
chr2	70935899	70965430	2cen-q13	2p13.3	192132	ATP6V1B1, ATP6B1, VPP3, DRTA2	ATPase, H+ transporting, lysosomal, 56/58kD, V1 subunit B, isoform 1	ATP6V1B1	0.948	525	ENSG00000116039		Distal renal tubular acidosis 2 with progressive sensorineural hearing loss, 267300 (3), Autosomal recessive	AR	Atp6v1b1 (MGI:103285)
chr2	70978444	70986676	2p13.3	2p13.3	617009	ANKRD53	Ankyrin repeat domain-containing protein 53	ANKRD53	1.365	79998	ENSG00000144031			A_other	Ankrd53 (MGI:1922555)
chr2	70985941	70994872	2p13.3	2p13.3	618562	TEX261	Testis-expressed gene 261	TEX261	1.13	113419	ENSG00000144043			A_other	Tex261 (MGI:1096575)
chr2	71068277	71079807	2p13.3	2p13.3	606828	NAGK, GNK	N-acetylglucosamine kinase	NAGK	1.216	55577	ENSG00000124357			A_other	Nagk (MGI:1860418)
chr2	71109683	71130287	2p13.3	2p13.3	608419	MCEE	Methylmalonyl-CoA epimerase	MCEE	1.344	84693	ENSG00000124370		Methylmalonyl-CoA epimerase deficiency, 251120 (3), Autosomal recessive	AR	Mcee (MGI:1920974)
chr2	71182737	71227109	2p13.3	2p13.3	611018	PAIP2B	Polyadenylate-binding protein-interacting protein 2B	PAIP2B	1.454	400961	ENSG00000124374			A_other	Paip2b (MGI:2386865)
chr2	71331781	71435060	2p13.2	2p13.2	614349	ZNF638, NP220	Zinc finger protein 638	ZNF638	0.169	27332	ENSG00000075292			A_other	Zfp638 (MGI:1203484)
chr2	71453153	71686762	2p13.3-p13.1	2p13.2	603009	DYSF, LGMDR2, MMD1	Dysferlin	DYSF	0.734	8291	ENSG00000135636		Muscular dystrophy, limb-girdle, autosomal recessive 2, 253601 (3), Autosomal recessive; Miyoshi muscular dystrophy 1, 254130 (3), Autosomal recessive; Myopathy, distal, with anterior tibial onset, 606768 (3), Autosomal recessive	AR	Dysf (MGI:1349385)
chr2	72129237	72147861	2p13.2	2p13.2	605207	CYP26B1, CYP26A2, P450RAI2, RHFCA	Cytochrome P450, subfamily XXVIB, polypeptide 1	CYP26B1	0.29	56603	ENSG00000003137		Craniosynostosis with radiohumeral fusions and other skeletal and craniofacial anomalies, 614416 (3)	A_other	Cyp26b1 (MGI:2176159)
chr2	72175983	72826032	2p13.2	2p13.2	607880	EXOC6B, SEC15B, KIAA0919, SEMDJL3	Exocyst complex component 6B	EXOC6B	0.396	23233	ENSG00000144036		Spondyloepimetaphyseal dysplasia with joint laxity, type 3, 618395 (3), Autosomal recessive	AR	Exoc6b (MGI:1923164)
chr2	72887407	72892157	2p14-p12	2p13.2	182125	SPR	Sepiapterin reductase	SPR	1.138	6697	ENSG00000116096		Dystonia, dopa-responsive, due to sepiapterin reductase deficiency, 612716 (3), ?Autosomal dominant, Autosomal recessive	ADR	Spr (MGI:103078)
chr2	72910948	72936690	2p14-p13	2p13.2	600034	EMX1	Empty spiracles homeobox 1	EMX1	0.409	2016	ENSG00000135638	close to VAX2		A_other	Emx1 (MGI:95387)
chr2	72942035	73071711	2p13	2p13.2	615572	SFXN5	Sideroflexin 5	SFXN5	0.769	94097	ENSG00000144040			A_other	Sfxn5 (MGI:2137681)
chr2	73073381	73112947	2p13-p12	2p13.2	605536	RAB11RIP5, RIP11, KIAA0857	Rab11 family-interacting protein 5	RAB11FIP5	0.744	26056	ENSG00000135631			A_other	Rab11fip5 (MGI:1098586)
chr2	73214244	73227220	2p13.2	2p13.2	619114	SMYD5	SET and MYND domain-containing protein 5	SMYD5	0.571	10322	ENSG00000135632			A_other	Smyd5 (MGI:108048)
chr2	73233424	73253007	2p13	2p13.2	605140	CCT7	Chaperonin containing T-complex polypeptide 1, subunit 7	CCT7	0.301	10574	ENSG00000135624			A_other	Cct7 (MGI:107184)
chr2	73254689	73284477	2p13.2	2p13.2	609108	FBXO41, FBX41, KIAA1940	F-box only protein 41	FBXO41	0.207	150726	ENSG00000163013			A_other	Fbxo41 (MGI:1261912)
chr2	73290928	73293547	2p13	2p13.2	128992	EGR4, NGFIC	Early growth response-4	EGR4	1.021	1961	ENSG00000135625			A_other	Egr4 (MGI:99252)
chr2	73385757	73609918	2p13	2p13.1	606844	ALMS1, ALSS, KIAA0328	ALMS1 centrosome and basal body associated protein	ALMS1	0.874	7840	ENSG00000116127		Alstrom syndrome, 203800 (3), Autosomal recessive	AR	Alms1 (MGI:1934606)
chr2	73729872	73737344	2p13.1	2p13.1	608680	TPRKB, GAMOS5	TP53RK-binding protein	TPRKB	1.313	51002	ENSG00000144034		Galloway-Mowat syndrome 5, 617731 (3), Autosomal recessive	AR	Tprkb (MGI:1917036)
chr2	73762197	73780156	2p13.1	2p13.1	603092	DUSP11, PIR1	Dual specificity phosphatase-11, RNA/RNP complex-interacting	DUSP11	1.091	8446	ENSG00000144048			A_other	Dusp11 (MGI:1919352)
chr2	73828910	73873655	2p13.1	2p13.1	606247	STAMBP, AMSH, MICCAP	STAM binding protein	STAMBP	0.764	10617	ENSG00000124356		Microcephaly-capillary malformation syndrome, 614261 (3), Autosomal recessive	AR	Stambp (MGI:1917777)
chr2	73893007	73919864	2p13.1	2p13.1	102545	ACTG2, ACTA3, VSCM1, MMIHS5	Actin, gamma-2, smooth muscle, enteric	ACTG2	0.628	72	ENSG00000163017		Megacystis-microcolon-intestinal hypoperistalsis syndrome 5, 619431 (3), Autosomal dominant; Visceral myopathy 1, 155310 (3), Autosomal dominant	AD	Actg2 (MGI:104589)
chr2	73926826	73958960	2p13	2p13.1	601465	DGUOK, DGK, MTDPS3, PEOB4, NCPH	Deoxyguanosine kinase, mitochondrial	DGUOK	1.192	1716	ENSG00000114956		Progressive external ophthalmoplegia with mitochondrial DNA deletions, autosomal recessive 4, 617070 (3), Autosomal recessive; Portal hypertension, noncirrhotic, 617068 (3), Autosomal recessive; Mitochondrial DNA depletion syndrome 3 (hepatocerebral type), 251880 (3), Autosomal recessive	AR	Dguok (MGI:1351602)
chr2	73982035	74135393	2p13.1	2p13.1	613555	TET3, KIAA0401, BEFAHRS	tet methylcytosine dioxygenase 3	TET3	0.086	200424	ENSG00000187605		Beck-Fahrner syndrome, 618798 (3), Autosomal dominant, Autosomal recessive	ADR	Tet3 (MGI:2446229)
chr2	74135399	74147911	2p13.1	2p13.1	613183	BOLA3, MMDS2	bolA family member 3	BOLA3	1.059	388962	ENSG00000163170		Multiple mitochondrial dysfunctions syndrome 2 with hyperglycinemia, 614299 (3), Autosomal recessive	AR	Bola3 (MGI:1925903)
chr2	74198590	74217564	2p13.1	2p13.1	604887	MTHFD2	Methylenetetrahydrofolate dehydrogenase 2	MTHFD2	0.805	10797	ENSG00000065911			A_other	Mthfd2 (MGI:1338850)
chr2	74216241	74343415	2p13	2p13.1	606757	SLC4A5, NBC4	Solute carrier family 4, sodium bicarbonate cotransporter, member 5	SLC4A5	0.752	57835	ENSG00000188687			A_other	Slc4a5 (MGI:2443220)
chr2	74361154	74391865	2p13	2p13.1	601143	DCTN1, HMN7B	Dynactin 1	DCTN1	0.364	1639	ENSG00000204843		Neuronopathy, distal hereditary motor, type VIIB, 607641 (3), Autosomal dominant; Perry syndrome, 168605 (3), Autosomal dominant; {Amyotrophic lateral sclerosis, susceptibility to}, 105400 (3), Autosomal dominant, Autosomal recessive	ADR	Dctn1 (MGI:107745)
chr2	74425834	74441936	2p13	2p13.1	602288	RTKN	Rhotekin	RTKN	0.755	6242	ENSG00000114993			A_other	Rtkn (MGI:107371)
chr2	74455086	74457943	2p13	2p13.1	616456	INO80B, PAPA1, HMGA1L4	INO80 complex, subunit B	INO80B	0.469	83444	ENSG00000115274			A_other	Ino80b (MGI:1917270)
chr2	74458437	74460880	2p12	2p13.1	606961	WBP1	WW domain-binding protein 1	WBP1	1.408	23559	ENSG00000239779			A_other	Wbp1 (MGI:104710)
chr2	74461056	74465381	2p13.1	2p13.1	601336	MOGS, GCS1, CDG2B	Mannosyl-oligosaccharide glucosidase	MOGS	0.957	7841	ENSG00000115275		Congenital disorder of glycosylation, type IIb, 606056 (3), Autosomal recessive	AR	Mogs (MGI:1929872)
chr2	74471981	74472679	2p12	2p13.1	611857	MRPL53	Mitochondrial ribosomal protein L53	MRPL53	1.221	116540	ENSG00000204822	pseudogene on 1		A_other	Mrpl53 (MGI:1915749)
chr2	74497516	74503315	2p13	2p13.1	607164	LBX2	Lady bird-like homeo box 2	LBX2	1.441	85474	ENSG00000179528			A_other	Lbx2 (MGI:1342288)
chr2	74505042	74507694	2p13.1	2p13.1	610231	PCGF1, NSPC1	Polycomb group RING finger protein 1	PCGF1	0.174	84759	ENSG00000115289			A_other	Pcgf1 (MGI:1917087)
chr2	74514449	74517147	2p13.1-p12	2p13.1	604240	TLX2, HOX11L1	T-cell leukemia, homeobox 2	TLX2	0.829	3196	ENSG00000115297			A_other	Tlx2 (MGI:1350935)
chr2	74526651	74529705	2p13	2p13.1	602434	AUP1	Ancient ubiquitous protein 1	AUP1	0.761	550	ENSG00000115307			A_other	Aup1 (MGI:107789)
chr2	74529404	74533555	2p12	2p13.1	606441	HTRA2, OMI, PARK13, PRSS25, MGCA8	HTRA serine peptidase 2	HTRA2	0.756	27429	ENSG00000115317		{Parkinson disease 13}, 610297 (3); 3-methylglutaconic aciduria, type VIII, 617248 (3), Autosomal recessive	AR	Htra2 (MGI:1928676)
chr2	74532257	74555718	2p13.3	2p13.1	607163	LOXL3	Lysyl oxidase-like 3	LOXL3	0.86	84695	ENSG00000115318			A_other	Loxl3 (MGI:1337004)
chr2	74549104	74557550	2p13	2p13.1	602919	DOK1	Downstream of tyrosine kinase 1	DOK1	0.636	1796	ENSG00000115325			A_other	Dok1 (MGI:893587)
chr2	74557639	74648329	2p13.1	2p13.1	619098	M1AP, SPATA37, C2orf65, SPGF48	Meiosis 1-associated protein	M1AP	1.405	130951	ENSG00000159374		Spermatogenic failure 48, 619108 (3), Autosomal recessive	AR	M1ap (MGI:1315200)
chr2	74654228	74699012	2p13	2p13.1	603706	SEMAW	Semaphorin W	SEMA4F	0.919	10505	ENSG00000135622			A_other	Sema4f (MGI:1340055)
chr2	74834125	74893358	2p12	2p12	601125	HK2	Hexokinase-2, muscle	HK2	0.485	3099	ENSG00000159399	no recombination with TGFA		A_other	Hk2 (MGI:1315197)
chr2	74958642	74970127	2p12	2p12	607269	POLE4	Polymerase, DNA, epsilon-4	POLE4	1.68	56655	ENSG00000115350			A_other	Pole4 (MGI:1914229)
chr2	75046462	75199519	2p11	2p12	162323	TACR1, TAC1R, NK1R	Tachykinin receptor 1 (substance P receptor; neurokinin-1 receptor)	TACR1	0.907	6869	ENSG00000115353			A_other	Tacr1 (MGI:98475)
chr2	75492317	75569718	2p12	2p12	618990	EVA1A, TMEM166, FAM176A	EVA1 homolog A, regulator of programmed cell death	EVA1A	1.526	84141	ENSG00000115363			A_other	Eva1a (MGI:2385247)
chr2	75646782	75662205	2p11.2-q11.2	2p12	611832	MRPL19, MRPL15, KIAA0104	Mitochondrial ribosomal protein L19	MRPL19	0.738	9801	ENSG00000115364			A_other	Mrpl19 (MGI:1926274)
chr2	75655605	75711641	2p11.2-p11.1	2p12	189901	C2orf3, TCF9, GCF	GC factor	GCFC2	1.167	6936	ENSG00000005436			A_other	Gcfc2 (MGI:2141656)
chr2	76747684	77522375	2p12	2p12	610870	LRRTM4	Leucine-rich repeat transmembrane protein 4	LRRTM4	0.546	80059	ENSG00000176204			A_other	Lrrtm4 (MGI:2389180)
chr2	79025663	79028501	2p12	2p12	609933	REG3G, PAP1B	Regenerating islet-derived 3-gamma	REG3G	1.773	130120	ENSG00000143954			A_other	Reg3a,Reg3b,Reg3d,Reg3g (MGI:109408,MGI:109406,MGI:1353426,MGI:97478)
chr2	79085022	79087992	2p12	2p12	167771	REGL, PSPS2	Regenerating islet-derived, rat, homolog-like (pancreatic stone protein-like; pancreatic thread protein-like)	REG1B	1.612	5968	ENSG00000172023			A_other	Reg2,Reg1 (MGI:97896,MGI:97895)
chr2	79120487	79123408	2p12	2p12	167770	REG1A, PSPS1, REG	Regenerating islet-derived 1 alpha (pancreatic stone protein, pancreatic thread protein)	REG1A	1.541	5967	ENSG00000115386			A_other	Reg2,Reg1 (MGI:97896,MGI:97895)
chr2	79157005	79159752	2p12	2p12	167805	PAP	Pancreatitis-associated protein	REG3A	1.301	5068	ENSG00000172016			A_other	Reg3a,Reg3b,Reg3d (MGI:109408,MGI:1353426,MGI:97478)
chr2	79505053	80648787	2p12-p11.1	2p12	114025	CTNNA2, CAPR, CTNR, CDCBM9	Catenin, alpha-2 (cadherin-associated protein, related)	CTNNA2	0.378	1496	ENSG00000066032		Cortical dysplasia, complex, with other brain malformations 9, 618174 (3), Autosomal recessive	AR	Ctnna2 (MGI:88275)
chr2	80301877	80304751	2p12	2p12	610867	LRRTM1	Leucine-rich repeat transmembrane protein 1	LRRTM1	0.491	347730	ENSG00000162951			A_other	Lrrtm1 (MGI:2389173)
chr2	84423527	84459279	2p11.2	2p11.2	611224	SUCLG1, SUCLA1, MTDPS9	Succinate-CoA ligase, alpha subunit	SUCLG1	0.876	8802	ENSG00000163541		Mitochondrial DNA depletion syndrome 9 (encephalomyopathic type with methylmalonic aciduria), 245400 (3), Autosomal recessive	AR	Suclg1 (MGI:1927234)
chr2	84459571	84819588	2p11.2	2p11.2	603336	DNAH6, HL2	Dynein, axonemal, heavy chain 6	DNAH6	0.573	1768	ENSG00000115423			A_other	Dnah6 (MGI:107744)
chr2	84821649	84881974	2p11.2	2p11.2	614912	TRABD2A, TIKI1	TRAB domain-containing protein 2A	TRABD2A	1.281	129293	ENSG00000186854			A_other
chr2	84905655	84906670	2p11.2	2p11.2	188399	TMSB10	Thymosin, beta-10	TMSB10	1.918	9168	ENSG00000034510			A_other	Tmsb10 (MGI:109146)
chr2	84971160	85059471	2p11.2	2p11.2	614719	KCMF1, DEBT91, FIGC	Potassium channel modulatory factor 1	KCMF1	0.296	56888	ENSG00000176407			A_other	Kcmf1 (MGI:1921537)
chr2	85133391	85310386	2p11.2	2p11.2	604652	TCF7L1	Transcription factor 7-like 1	TCF7L1	0.447	83439	ENSG00000152284			A_other	Tcf7l1 (MGI:1202876)
chr2	85318026	85327988	2p11.2	2p11.2	603062	TGOLN2, TGN46, TGN38	Trans-golgi network protein 2, 46kD	TGOLN2	0.948	10618	ENSG00000152291			A_other	Tgoln2,Tgoln1 (MGI:105080,MGI:105079)
chr2	85341954	85354527	2p11.2	2p11.2	617597	RETSAT	Retinol saturase	RETSAT	1.108	54884	ENSG00000042445			A_other	Retsat (MGI:1914692)
chr2	85354393	85391751	2p11.3	2p11.2	615427	ELMOD3, RBED1, DFNB88	ELMO/CED12 domain-containing protein 3	ELMOD3	1.606	84173	ENSG00000115459	one family identified with mutation	?Deafness, autosomal recessive 88, 615429 (3), Autosomal recessive	AR	Elmod3 (MGI:2445168)
chr2	85394752	85418466	2p11.2	2p11.2	153615	CAPG	Capping protein, gelsolin-like	CAPG	1.457	822	ENSG00000042493			A_other	Capg (MGI:1098259)
chr2	85539167	85545280	2p11.2	2p11.2	601468	MAT2A, MATA2, SAMS2	Methionine adenosyltransferase II, alpha	MAT2A	0.158	4144	ENSG00000168906			A_other	Mat2a (MGI:2443731)
chr2	85544719	85561526	2p12	2p11.2	137167	GGCX, VKCFD1	Gamma-glutamyl carboxylase	GGCX	0.93	2677	ENSG00000115486		Vitamin K-dependent clotting factors, combined deficiency of, 1, 277450 (3), Autosomal recessive; Pseudoxanthoma elasticum-like disorder with multiple coagulation factor deficiency, 610842 (3)	AR	Ggcx (MGI:1927655)
chr2	85577534	85582030	2p12-p11.2	2p11.2	603177	VAMP8	Vesicle-associated membrane protein 8	VAMP8	1.235	8673	ENSG00000118640			A_other	Vamp8 (MGI:1336882)
chr2	85584430	85593405	2p11.2	2p11.2	607029	VAMP5	Vesicle-associated membrane protein 5 (myobrevin)	VAMP5	1.726	10791	ENSG00000168899			A_other	Vamp5 (MGI:1858622)
chr2	85593822	85597707	2p11.2	2p11.2	612490	RNF181	Ring finger protein 181	RNF181	1.795	51255	ENSG00000168894			A_other	Rnf181 (MGI:1913760)
chr2	85598546	85602697	2p11.2	2p11.2	616757	TMEM150A, TMEM150	Transmembrane protein 150A	TMEM150A	0.769	129303	ENSG00000168890			A_other	Tmem150a (MGI:2385244)
chr2	85602842	85649282	2p11.2	2p11.2	611594	USP39, SAD1	Ubiquitin-specific protease 39	USP39	0.541	10713	ENSG00000168883			A_other	Usp39 (MGI:107622)
chr2	85605253	85612065	2p11.2	2p11.2	618519	C2orf68, HCRCN81	Chromosome 2 open reading frame 68	C2orf68	1.705	388969	ENSG00000168887			A_other	0610030E20Rik (MGI:1915614)
chr2	85657306	85668740	2p12-p11.2	2p11.2	178640	SFTPB, SFTB3, SMDP1	Pulmonary surfactant-associated protein B, 18kD	SFTPB	0.72	6439	ENSG00000168878		Surfactant metabolism dysfunction, pulmonary, 1, 265120 (3), Autosomal recessive	AR	Sftpb (MGI:109516)
chr2	85694293	85698853	2p12-q11	2p11.2	188855	GNLY, D2S69E, TLA519	Granulysin (T-lymphocyte activation gene 519)	GNLY	1.857	10578	ENSG00000115523			A_other
chr2	85837119	85889033	2p11.2	2p11.2	604402	SIAT9, ST3GALV, SPDRS	Sialyltransferase 9	ST3GAL5	0.756	8869	ENSG00000115525		Salt and pepper developmental regression syndrome, 609056 (3), Autosomal recessive	AR	St3gal5 (MGI:1339963)
chr2	86020215	86105885	2p11.2	2p11.2	616404	POLR1A, RPA194, AFDCIN	Polymerase I, RNA, subunit A	POLR1A	0.256	25885	ENSG00000068654		Acrofacial dysostosis, Cincinnati type, 616462 (3), Autosomal dominant	AD	Polr1a (MGI:1096397)
chr2	86106234	86142156	2p11.2	2p11.2	614918	PTCD3, COXPD51	Pentatricopeptide repeat domain-containing protein 3	PTCD3	1.081	55037	ENSG00000132300	mutation identified in 1 COXPD51 patient	?Combined oxidative phosphorylation deficiency 51, 619057 (3), Autosomal recessive	AR	Ptcd3 (MGI:1917206)
chr2	86143931	86195462	2p11.2	2p11.2	600378	IMMT, HMP	Inner membrane protein, mitochondrial (mitofilin)	IMMT	0.472	10989	ENSG00000132305	pseudogene on chr.21		A_other	Immt (MGI:1923864)
chr2	86199432	86213793	2p11.2	2p11.2	611841	MRPL35	Mitochondrial ribosomal protein L35	MRPL35	1.293	51318	ENSG00000132313	pseudogenes on 6, 10, and X		A_other	Mrpl35 (MGI:1913473)
chr2	86213992	86338082	2p11.2	2p11.2	609139	REEP1, C2orf23, SPG31, HMN5B	Receptor expression-enhancing protein 1	REEP1	0.23	65055	ENSG00000068615	mutation identified in 1 HMN5B family	?Neuronopathy, distal hereditary motor, type VB, 614751 (3), Autosomal dominant; Spastic paraplegia 31, autosomal dominant, 610250 (3), Autosomal dominant	AD	Reep1 (MGI:1098827)
chr2	86440646	86492715	2p11.2	2p11.2	611512	KDM3A, JMJD1A, JHDM2A, TSGA, KIAA0742	Lysine demethylase 3A	KDM3A	0.219	55818	ENSG00000115548			A_other	Kdm3a (MGI:98847)
chr2	86503429	86563442	2p24	2p11.2	610052	CHMP3, VPS24, NEDF	Charged multivesicular body protein 3	CHMP3	0.887	51652	ENSG00000115561			A_other	Chmp3 (MGI:1913950)
chr2	86603392	86623876	2p11.2	2p11.2	602507	ZFP103, KF1	Zinc finger protein 103, mouse, homolog of	RNF103	0.358	7844	ENSG00000239305			A_other	Rnf103 (MGI:109483)
chr2	86720290	86778040	2p11.2	2p11.2	618964	RMND5A, RMD5, GID2	Required for meiotic nuclear division 5 homolog A	RMND5A	0.375	64795	ENSG00000153561			A_other	Rmnd5a (MGI:1915727)
chr2	86784604	86808395	2p12	2p11.2	186910	CD8A	CD8 antigen, alpha polypeptide (p32)	CD8A	1.495	925	ENSG00000153563	distal to IGK	CD8 deficiency, familial, 608957 (3), Autosomal recessive	AR	Cd8a (MGI:88346)
chr2	86815368	86861885	2p12	2p11.2	186730	CD8B1, CD8B	CD8 antigen, beta polypeptide 1 (p37)	CD8B	1.425	926	ENSG00000172116	pseudogene, CD8B2, on 2q12		A_other	Cd8b1 (MGI:88347)
chr2	86913576	87013975	2p11.2	2p11.2	612704	RGPD1, RGP1	RANBP2-like and GRIP domain-containing protein 1	RGPD1	1.373	400966	ENSG00000187627			A_other	Ranbp2 (MGI:894323)
chr2	87010223	87021843	2p11-q11	2p11.2	173340	PLGLB1, PLGL, PRGB	Plasminogen-like B1	PLGLB1	1.923	5343	ENSG00000183281			A_other
chr2	87755959	87992818	2p11.2	2p11.2	612705	RGPD2, RGP2	RANBP2-like and GRIP domain-containing protein 2	RGPD2	1.472	729857	ENSG00000185304			A_other	Ranbp2 (MGI:894323)
chr2	88067824	88113383	2p11.2	2p11.2	606846	SMYD1, BOP, ZMYND18	SET and MYND domain-containing protein 1	SMYD1	0.972	150572	ENSG00000115593			A_other	Smyd1 (MGI:104790)
chr2	88122981	88128061	2p11	2p11.2	134650	FABP1	Fatty acid-binding protein, liver	FABP1	1.907	2168	ENSG00000163586			A_other	Fabp1 (MGI:95479)
chr2	88170345	88186630	2p11.2	2p11.2	611261	THNSL2, THS2	Threonine synthase-like 2	THNSL2	1.024	55258	ENSG00000144115			A_other	Thnsl2 (MGI:3041254)
chr2	88556740	88627463	2p12	2p11.2	604032	EIF2AK3, PEK, PERK, WRS	Eukaryotic translation initiation factor 2-alpha kinase 3	EIF2AK3	0.445	9451	ENSG00000172071		Wolcott-Rallison syndrome, 226980 (3), Autosomal recessive	AR	Eif2ak3 (MGI:1341830)
chr2	88691672	88750928	2p11.2	2p11.2	180430	RPIA, RPI, RPIAD	Ribose 5-phosphate isomerase A	RPIA	0.889	22934	ENSG00000153574		Ribose 5-phosphate isomerase deficiency, 608611 (3), Autosomal recessive	AR	Rpia (MGI:103254)
chr2	95025707	95053991	2cen-q13	2q11.1	188860	MAL	T-lymphocyte maturation-associated protein	MAL	0.509	4118	ENSG00000172005			A_other	Mal (MGI:892970)
chr2	95085368	95122002	2p11.2-q11.2	2q11.1	611972	MRPS5	Mitochondrial ribosomal protein S5	MRPS5	0.693	64969	ENSG00000144029			A_other	Mrps5 (MGI:1924971)
chr2	95165808	95184316	2q11.2	2q11.1	194500	ZNF2	Zinc finger protein-2	ZNF2	0.642	7549	ENSG00000275111			A_other	Zfp661 (MGI:1919430)
chr2	95274448	95291319	2q11.1	2q11.1	617160	PROM2, PROML2	Prominin 2	PROM2	0.855	150696	ENSG00000155066			A_other	Prom2 (MGI:2138997)
chr2	95297324	95386076	2q11.1	2q11.1	604662	KCNIP3, KCHIP3, CSEN, DREAM	Potassium channel-interacting protein 3	KCNIP3	0.703	30818	ENSG00000115041			A_other	Kcnip3 (MGI:1929258)
chr2	96021945	96036264	2q11.2	2q11.2	616431	GPAT2	Glycerol-3-phosphate acyltransferase 2, mitochondrial	GPAT2	1.124	150763	ENSG00000186281			A_other	Gpat2 (MGI:2684962)
chr2	96112875	96116570	2q11.2	2q11.2	104260	ADRA2B, ADRA2L1	Adrenergic, alpha-2B-, receptor	ADRA2B	1.221	151	ENSG00000274286			A_other	Adra2b (MGI:87935)
chr2	96143165	96145467	2q11	2q11.2	603068	DUSP2, PAC1	Dual-specificity phosphatase-2	DUSP2	1.612	1844	ENSG00000158050			A_other	Dusp2 (MGI:101911)
chr2	96184858	96208826	2q11.2	2q11.2	616712	STARD7, GTT1, FAME2	START domain-containing protein 4	STARD7	0.485	56910	ENSG00000084090		Epilepsy, familial adult myoclonic, 2, 607876 (3), Autosomal dominant	AD	Stard7 (MGI:2139090)
chr2	96248513	96265996	2q11	2q11.2	613403	TMEM127	Transmembrane protein 127	TMEM127	1.154	55654	ENSG00000135956		{Pheochromocytoma, susceptibility to}, 171300 (3), Autosomal dominant	AD	Tmem127 (MGI:1916720)
chr2	96266158	96274172	2q11.2	2q11.2	604333	CIAO1, WDR39	WD repeat-containing protein CIAO1	CIAO1	0.761	9391	ENSG00000144021			A_other	Ciao1 (MGI:1346998)
chr2	96274337	96305545	2q11.2	2q11.2	601664	SNRNP200, ASCC3L1, KIAA0788, RP33	Small nuclear ribonucleoprotein 200kD (U5)	SNRNP200	0.082	23020	ENSG00000144028		Retinitis pigmentosa 33, 610359 (3), Autosomal dominant	AD	Snrnp200 (MGI:2444401)
chr2	96335765	96377090	2q11.2	2q11.2	602332	NCAPH, CAPH, BRRN1, MCPH23	Non-SMC condensin I complex subunit H	NCAPH	0.575	23397	ENSG00000121152	mutation identified in 1 MCPH23 patient	?Microcephaly 23, primary, autosomal recessive, 617985 (3), Autosomal recessive	AR	Ncaph (MGI:2444777)
chr2	96536751	96552637	2q11.2	2q11.2	611583	ARID5A, MRF1	AT-rich interactive domain-containing protein 5A	ARID5A	0.35	10865	ENSG00000196843			A_other	Arid5a (MGI:2443039)
chr2	96593169	96638377	2q11.2	2q11.2	617742	KANSL3, NSL3, KIAA1310	Kat8 regulatory NSL complex, subunit 3	KANSL3	0.16	55683	ENSG00000114982			A_other	Kansl3 (MGI:1918055)
chr2	96705928	96740071	2q11.2	2q11.2	609552	LMAN2L, VIPL, MRT52	LMAN2-like protein	LMAN2L	1.295	81562	ENSG00000114988	mutation identified in 1 MRT52 family	?Mental retardation, autosomal recessive, 52, 616887 (3), Autosomal recessive	AR	Lman2l (MGI:2443010)
chr2	96760901	96811887	2q11.2	2q11.2	607805	CNNM4, ACDP4	Cyclin M4	CNNM4	0.941	26504	ENSG00000158158		Jalili syndrome, 217080 (3), Autosomal recessive	AR	Cnnm4 (MGI:2151060)
[truncated: 12,449 more rows]
